# Supplementary material for: Identification of hub genes associated with acute kidney injury induced by renal ischemia–reperfusion injury in mice
Source: Front Physiol. 2022 Sep 29;13:951855. doi: 10.3389/fphys.2022.951855 (PMC9557154; doi:10.3389/fphys.2022.951855)
Supplement: Supplementary file 2 [file Table4.xls]

## Sheet: Table S4
	logFC	AveExpr	t	P.Value	adj.P.Val	B	change	logP
Atf3	4.73153	9.22965	26.3441	1.34753e-10	3.32127e-06	13.7112	up	9.87046
Ifrd1	3.07778	7.83556	23.5233	4.12991e-10	3.41207e-06	12.9494	up	9.38406
Tnfrsf12a	3.4925	10.7696	23.2134	4.70753e-10	3.41207e-06	12.8562	up	9.32721
Lcn2	3.64306	8.76431	22.6217	6.07289e-10	3.41207e-06	12.6725	up	9.2166
Ccdc85b	4.09361	8.18347	22.3233	6.92188e-10	3.41207e-06	12.5769	up	9.15978
Vmn1r19	-2.99167	6.16056	-21.633	9.43139e-10	3.76862e-06	12.3476	down	9.02542
Prrg4	3.28306	8.94444	21.3567	1.07033e-09	3.76862e-06	12.2525	up	8.97048
Dusp5	3.06278	8.50833	20.3176	1.74746e-09	5.38371e-06	11.877	up	8.75759
Sprr2g	4.33986	5.35271	19.7463	2.31168e-09	6.33065e-06	11.6579	up	8.63607
Plk3	3.32931	10.4798	18.7828	3.773e-09	9.29932e-06	11.266	up	8.42331
Hspa1b	3.82056	11.5983	18.4472	4.50034e-09	1.00836e-05	11.1225	up	8.34675
Sprr2f	3.19861	5.57014	17.6637	6.87413e-09	1.3752e-05	10.7725	up	8.16278
Myc	2.39403	9.82201	17.3297	8.27939e-09	1.3752e-05	10.6166	up	8.082
Hsph1	3.69639	9.31583	17.274	8.54339e-09	1.3752e-05	10.5902	up	8.06837
Klf6	2.6525	11.3512	17.2207	8.80423e-09	1.3752e-05	10.5648	up	8.05531
Hsp90aa1	2.61819	7.73299	17.1961	8.92733e-09	1.3752e-05	10.5531	up	8.04928
Hmox1	3.47833	10.2433	16.7002	1.18666e-08	1.66301e-05	10.3111	up	7.92567
Hspa1a	3.81028	7.80292	16.5945	1.26211e-08	1.66301e-05	10.2583	up	7.8989
D630039A03Rik	-2.23653	8.22701	-16.5679	1.28199e-08	1.66301e-05	10.2449	down	7.89212
Fosb	3.74944	8.95444	16.1615	1.63132e-08	2.01036e-05	10.0371	up	7.78746
Nrg1	2.58556	9.56889	15.9356	1.86969e-08	2.1944e-05	9.91851	up	7.72823
Sprr1a	3.63153	9.29479	15.4412	2.53636e-08	2.84153e-05	9.65109	up	7.59579
Bsnd	-2.33097	9.8216	-15.1122	3.12266e-08	3.34627e-05	9.46693	down	7.50547
LOC100861856	3.2775	7.13319	14.9423	3.48225e-08	3.57613e-05	9.36985	up	7.45814
Serpine1	2.91486	8.3991	14.7703	3.89325e-08	3.6987e-05	9.27008	up	7.40969
Jun	2.16319	10.9045	14.767	3.90174e-08	3.6987e-05	9.26812	up	7.40874
Fosl2	2.12347	9.56951	14.6732	4.14853e-08	3.787e-05	9.2131	up	7.38211
Dnajb1	2.53792	9.86257	14.3741	5.05748e-08	4.44307e-05	9.03457	up	7.29607
Srxn1	2.00097	9.82396	14.3246	5.22778e-08	4.44307e-05	9.00461	up	7.28168
Klf5	2.33931	7.94951	14.046	6.31219e-08	5.18589e-05	8.83344	up	7.19982
Epha2	2.66472	7.93639	13.9156	6.90273e-08	5.34156e-05	8.75186	up	7.16098
Dusp8	2.94292	8.25076	13.8622	7.16194e-08	5.34156e-05	8.71817	up	7.14497
Chka	2.29042	9.40868	13.8433	7.25588e-08	5.34156e-05	8.70625	up	7.13931
Cxcl1	3.30125	7.12701	13.7911	7.52325e-08	5.34156e-05	8.67312	up	7.12359
Jmjd1c	2.05278	8.89722	13.7793	7.58529e-08	5.34156e-05	8.66559	up	7.12003
Lonrf3	1.87292	7.15618	13.6786	8.13692e-08	5.57085e-05	8.6012	up	7.08954
Adamts1	2.77319	10.5135	13.524	9.07096e-08	6.04249e-05	8.50125	up	7.04235
Rnd3	2.15611	7.72528	13.3214	1.04774e-07	6.7957e-05	8.36816	up	6.97975
Plaur	2.50806	8.39681	13.227	1.12133e-07	7.08652e-05	8.30528	up	6.95027
Trib1	2.19694	8.54139	13.1079	1.22225e-07	7.53118e-05	8.22528	up	6.91284
Fgl2	1.91583	7.72681	13.0628	1.26312e-07	7.59318e-05	8.19469	up	6.89856
Akap12	2.27861	8.33292	13.0197	1.3035e-07	7.64938e-05	8.1654	up	6.88489
Ptp4a1	2.21792	8.87229	12.982	1.3399e-07	7.68011e-05	8.13974	up	6.87293
Gnl3	1.92583	6.94292	12.9111	1.4116e-07	7.90719e-05	8.09112	up	6.85029
Tiparp	2.03333	8.47583	12.8222	1.50748e-07	8.18131e-05	8.02973	up	6.82175
Gm13363	1.94653	10.1576	12.8049	1.52692e-07	8.18131e-05	8.01775	up	6.81618
Bag3	1.96139	10.321	12.7473	1.59385e-07	8.35824e-05	7.97759	up	6.79755
Tril	-2.60542	7.69688	-12.5162	1.89609e-07	9.73603e-05	7.81459	down	6.72214
Osgin1	1.56444	11.0275	12.4474	1.99766e-07	9.85553e-05	7.76546	up	6.69948
Tubb6	2.37806	8.00875	12.4463	1.99934e-07	9.85553e-05	7.76467	up	6.69911
Gadd45a	1.90778	9.27444	12.3813	2.10099e-07	0.000101536	7.71791	up	6.67758
Bach1	1.80431	9.00382	12.3444	2.16124e-07	0.000102439	7.69123	up	6.6653
Hbegf	2.76167	9.13944	12.1413	2.52853e-07	0.00011547	7.54274	up	6.59713
Pdk4	2.43806	10.1968	12.1267	2.55745e-07	0.00011547	7.53195	up	6.59219
2010003K11Rik	2.22917	8.11542	12.117	2.57671e-07	0.00011547	7.52484	up	6.58893
A130040M12Rik	2.71556	7.43333	12.0801	2.65213e-07	0.000116727	7.49747	up	6.57641
Cdkn1a	2.60403	10.4888	11.9412	2.95791e-07	0.000127901	7.39376	up	6.52901
Maff	1.94306	7.70389	11.9126	3.02559e-07	0.000128572	7.37223	up	6.51919
Emp1	1.9925	10.0178	11.8226	3.24978e-07	0.000135222	7.30411	up	6.48815
B4galt6	1.66319	10.1498	11.8064	3.29181e-07	0.000135222	7.29185	up	6.48256
Pgm5	2.00431	11.1855	11.774	3.3783e-07	0.0001365	7.26709	up	6.4713
Pvr	2.56764	8.80688	11.7022	3.57835e-07	0.000140867	7.21213	up	6.44632
5930403L14Rik	-1.82542	7.70437	-11.6816	3.63829e-07	0.000140867	7.19625	down	6.4391
Akap2	1.66861	8.79958	11.6749	3.65785e-07	0.000140867	7.19112	up	6.43677
Map3k6	2.06986	7.42368	11.6402	3.76159e-07	0.000142634	7.16436	up	6.42463
Samd4	1.53347	7.5834	11.4681	4.32634e-07	0.000161563	7.03026	up	6.36388
Ppp1r14a	-2.1225	7.64875	-11.3877	4.62163e-07	0.000167387	6.96681	down	6.3352
Vmp1	2.23403	7.08868	11.3727	4.67921e-07	0.000167387	6.9549	up	6.32983
Selp	1.48444	6.31889	11.3709	4.68604e-07	0.000167387	6.9535	up	6.32919
Dusp15	-1.91861	7.83833	-11.3483	4.77419e-07	0.000168099	6.93557	down	6.3211
Osmr	2.04722	9.29861	11.25	5.17952e-07	0.000176211	6.85708	up	6.28571
Csrnp1	2.30222	9.47194	11.2271	5.27911e-07	0.000176211	6.83871	up	6.27744
Cdh11	-1.63125	8.01437	-11.2097	5.35652e-07	0.000176211	6.82467	down	6.27112
Map3k2	1.71361	8.67597	11.2039	5.38233e-07	0.000176211	6.82003	up	6.26903
Serpina3f	1.79556	5.82306	11.2036	5.38389e-07	0.000176211	6.81975	up	6.2689
Nfkbiz	1.87972	7.78486	11.1926	5.43353e-07	0.000176211	6.8109	up	6.26492
Krt20	5.28819	7.85882	11.1057	5.84387e-07	0.000187057	6.74058	up	6.2333
Tcf21	-2.20194	9.24042	-11.0892	5.92577e-07	0.000187247	6.72712	down	6.22726
Cd93	1.52347	8.83201	10.968	6.56561e-07	0.000202392	6.62787	up	6.18272
Ptgfr	2.09167	8.48889	10.9674	6.56929e-07	0.000202392	6.62733	up	6.18248
AI848100	1.66778	7.83472	10.9091	6.90419e-07	0.000210084	6.57913	up	6.16089
Kcnk5	1.55014	10.0173	10.8921	7.00471e-07	0.000210543	6.5651	up	6.15461
Slc38a2	1.94681	10.9101	10.8021	7.56752e-07	0.000220493	6.49006	up	6.12105
Aplnr	-2.34458	7.58035	-10.8	7.58121e-07	0.000220493	6.4883	down	6.12026
Etf1	1.71583	9.18458	10.7965	7.60413e-07	0.000220493	6.48537	up	6.11895
Flt3l	-1.55167	7.78361	-10.7732	7.75865e-07	0.000222358	6.46581	down	6.11021
Apold1	1.67681	7.46979	10.7513	7.90705e-07	0.000222694	6.44739	up	6.10199
Steap4	2.335	7.34944	10.7447	7.95197e-07	0.000222694	6.44188	up	6.09953
Cry1	1.39083	6.60819	10.7318	8.04147e-07	0.000222694	6.43099	up	6.09466
Hpcal4	1.535	6.56611	10.6621	8.54326e-07	0.00023016	6.37205	up	6.06838
Thbs1	2.30514	10.4495	10.6609	8.55255e-07	0.00023016	6.37099	up	6.0679
Cd14	1.63042	7.91618	10.6557	8.59121e-07	0.00023016	6.3666	up	6.06595
Dusp4	1.58708	8.25007	10.6014	9.00887e-07	0.000238754	6.32033	up	6.04533
Rel	1.31847	7.25285	10.5513	9.41339e-07	0.000244031	6.27748	up	6.02625
Slc7a5	1.51931	8.88285	10.5438	9.47556e-07	0.000244031	6.27105	up	6.0234
6330406I15Rik	1.7175	5.84597	10.5403	9.50498e-07	0.000244031	6.26802	up	6.02205
Hspa1l	2.43847	5.8859	10.4881	9.9527e-07	0.000252891	6.22307	up	6.00206
Nop58	1.82361	7.01431	10.4485	1.03074e-06	0.000259231	6.18884	up	5.98685
Gm5524	-2.11486	7.07951	-10.3448	1.13039e-06	0.000281421	6.09854	down	5.94677
Ppp1r15a	1.49847	8.94313	10.3002	1.17648e-06	0.000289966	6.05938	up	5.92942
Creb5	1.49583	7.91125	10.2689	1.20995e-06	0.000294854	6.03187	up	5.91723
Pfkfb3	1.41167	7.64597	10.2595	1.22023e-06	0.000294854	6.02357	up	5.91356
Sox9	1.82208	7.95437	10.2301	1.25305e-06	0.0002972	5.99754	up	5.90203
Map2k3	1.57903	10.3384	10.2292	1.25406e-06	0.0002972	5.99675	up	5.90168
Eif1a	1.61861	8.31319	10.1834	1.30713e-06	0.000306826	5.95606	up	5.88368
Tbc1d15	1.53889	7.89417	10.0832	1.43178e-06	0.000332915	5.86654	up	5.84413
Rock2	1.82625	8.09576	10.0511	1.4744e-06	0.000339621	5.83768	up	5.83139
Slamf9	-1.41903	7.59868	-10.0252	1.50986e-06	0.000341644	5.81428	down	5.82106
C1qtnf2	-1.74472	6.91319	-10.0244	1.5109e-06	0.000341644	5.8136	down	5.82076
D630024D03Rik	-1.4	7.36472	-9.97049	1.58777e-06	0.000351221	5.76473	down	5.79921
Mall	1.87028	7.96625	9.96741	1.59229e-06	0.000351221	5.76192	up	5.79798
Dusp9	-1.77639	7.96764	-9.96488	1.59601e-06	0.000351221	5.75962	down	5.79697
Lilrb4	2.16361	8.43681	9.94461	1.62615e-06	0.000353408	5.74118	up	5.78884
Ddit3	1.43903	8.24368	9.93028	1.64784e-06	0.000353408	5.72812	up	5.78309
Coq10b	1.47708	9.34604	9.92954	1.64896e-06	0.000353408	5.72745	up	5.78279
Zfp367	1.28556	6.99389	9.90782	1.68245e-06	0.000357477	5.70762	up	5.77406
Lgals3	1.59319	9.51576	9.88758	1.71433e-06	0.000361138	5.6891	up	5.7659
Fam83c	1.43625	6.11174	9.81617	1.83219e-06	0.000382695	5.62345	up	5.73703
Bcl3	1.49583	8.73958	9.79318	1.872e-06	0.000387725	5.60222	up	5.72769
Hspd1	1.79806	9.67278	9.76401	1.92385e-06	0.000392737	5.57521	up	5.71583
Gtpbp4	1.77583	7.38486	9.75426	1.94154e-06	0.000392737	5.56616	up	5.71185
Atp8b1	1.90208	7.76813	9.74603	1.95659e-06	0.000392737	5.55852	up	5.7085
Rasa2	1.36639	7.91431	9.73747	1.97241e-06	0.000392737	5.55056	up	5.705
Ccnl1	1.53958	8.77076	9.73279	1.98109e-06	0.000392737	5.54622	up	5.70309
BC053749	-1.22083	7.62542	-9.72706	1.99181e-06	0.000392737	5.54088	down	5.70075
Ldb2	-1.33431	8.97826	-9.70849	2.02695e-06	0.000394032	5.52358	down	5.69316
Mthfd2	1.69375	6.87618	9.70671	2.03035e-06	0.000394032	5.52192	up	5.69243
Tspan18	-1.45139	8.35597	-9.69712	2.0488e-06	0.000394506	5.51297	down	5.6885
Gdf10	-1.51833	8.40583	-9.63618	2.17034e-06	0.000414669	5.45591	down	5.66347
Usp53	1.57014	7.44882	9.62177	2.20023e-06	0.000417146	5.44236	up	5.65753
Sphk1	1.89472	7.83264	9.60827	2.22862e-06	0.000419303	5.42966	up	5.65196
Rasgrp2	-1.215	6.79958	-9.58337	2.28205e-06	0.000425852	5.40617	down	5.64167
Cldn4	2.48181	10.3134	9.57485	2.30066e-06	0.000425852	5.39812	up	5.63815
Inhbb	1.93528	7.42264	9.56117	2.33088e-06	0.000425852	5.38518	up	5.63248
Abce1	1.44028	8.91153	9.56042	2.33253e-06	0.000425852	5.38447	up	5.63217
Rgs2	1.85472	9.02597	9.54372	2.37005e-06	0.000429519	5.36865	up	5.62524
Gp49a	1.78361	5.54569	9.51391	2.43862e-06	0.000436601	5.34035	up	5.61286
Hectd1	1.27139	8.25986	9.5096	2.44872e-06	0.000436601	5.33625	up	5.61106
Efhd2	1.27403	9.97618	9.50385	2.46227e-06	0.000436601	5.33077	up	5.60866
Nek6	1.265	8.69208	9.49119	2.49236e-06	0.00043878	5.31871	up	5.60339
Plat	1.66292	9.95507	9.44679	2.60111e-06	0.000454677	5.2763	up	5.58484
Tlr12	-1.30611	6.63028	-9.43077	2.6416e-06	0.000455814	5.26095	down	5.57813
C230081A13Rik	1.50944	8.60153	9.4296	2.6446e-06	0.000455814	5.25983	up	5.57764
Ankrd33b	1.36014	9.02771	9.40834	2.69947e-06	0.00046204	5.23942	up	5.56872
Usp47	1.2325	8.03708	9.38864	2.75142e-06	0.000462784	5.22047	up	5.56044
Tuba1c	1.26389	8.28528	9.38709	2.75556e-06	0.000462784	5.21897	up	5.55979
AA467197	1.37389	5.9	9.38537	2.76014e-06	0.000462784	5.21732	up	5.55907
Tnfsf18	3.63542	5.21271	9.37177	2.79678e-06	0.000465759	5.2042	up	5.55334
Tacstd2	1.96639	9.86375	9.3443	2.87242e-06	0.000474377	5.17766	up	5.54175
Mapk6	1.50694	8.61958	9.33647	2.89436e-06	0.000474377	5.17009	up	5.53845
Igfbp5	-1.58083	10.8024	-9.33225	2.90628e-06	0.000474377	5.166	down	5.53666
Mansc1	-1.37069	8.11438	-9.29968	3.00002e-06	0.000486457	5.1344	down	5.52288
Mmp28	-1.44903	6.58674	-9.23152	3.20707e-06	0.000513481	5.06793	down	5.49389
Cxadr	1.53347	8.65743	9.23111	3.20834e-06	0.000513481	5.06753	up	5.49372
Serpina3n	3.14153	7.12104	9.21632	3.25532e-06	0.000517637	5.05304	up	5.48741
Il34	1.67722	8.52194	9.20461	3.29304e-06	0.000520279	5.04156	up	5.4824
Eif5	1.40056	10.2586	9.1824	3.3659e-06	0.000522263	5.01974	up	5.4729
Naa15	1.23792	7.55757	9.17767	3.38164e-06	0.000522263	5.01508	up	5.47087
Ipo7	1.83319	9.28743	9.1762	3.38654e-06	0.000522263	5.01364	up	5.47024
Rell1	1.7025	8.82625	9.17506	3.39035e-06	0.000522263	5.01252	up	5.46976
Ccrn4l	1.84083	8.33069	9.16192	3.43464e-06	0.000525799	4.99957	up	5.46412
Lhx1	-1.32264	8.77715	-9.13	3.54484e-06	0.000539318	4.96806	down	5.4504
Riok1	1.39875	6.44965	9.11724	3.58996e-06	0.000541137	4.95544	up	5.44491
Igfals	-1.59903	7.43187	-9.11423	3.6007e-06	0.000541137	4.95246	down	5.44361
F3	1.77264	10.0144	9.10229	3.64364e-06	0.000544271	4.94062	up	5.43846
Cdr2	1.91222	8.47167	9.08814	3.69523e-06	0.000548652	4.92658	up	5.43236
Atp13a3	1.57556	9.42847	9.07203	3.75496e-06	0.000554182	4.91057	up	5.42539
Fam133b	1.42	7.24917	9.06476	3.78223e-06	0.000554884	4.90334	up	5.42225
Plk2	1.45958	7.13326	9.0298	3.91654e-06	0.000571188	4.86847	up	5.4071
Azin1	1.28306	8.63486	9.01626	3.96994e-06	0.000575571	4.85494	up	5.40122
Dusp14	1.56389	9.33722	9.01005	3.99471e-06	0.000575775	4.84872	up	5.39852
Acsl4	1.49097	8.62979	9.00046	4.03325e-06	0.000576373	4.83912	up	5.39435
Nt5c1a	1.90222	6.77583	8.9974	4.04563e-06	0.000576373	4.83606	up	5.39301
Cd244	1.3525	5.55014	8.98695	4.08827e-06	0.000579101	4.82557	up	5.38846
Pprc1	1.24958	8.00215	8.97893	4.12131e-06	0.000580445	4.81752	up	5.38496
Zfp295	1.35	8.43444	8.96284	4.18848e-06	0.000583202	4.80135	up	5.37794
Syt17	-1.19514	8.37937	-8.95852	4.20673e-06	0.000583202	4.797	down	5.37605
Nt5dc3	1.30111	7.78806	8.9573	4.21187e-06	0.000583202	4.79578	up	5.37553
D130017N08Rik	-1.13306	7.07958	-8.94031	4.28455e-06	0.0005885	4.77866	down	5.36809
D0H4S114	-2.03	8.8275	-8.93244	4.31869e-06	0.0005885	4.77072	down	5.36465
Gm14636	1.64667	6.345	8.93173	4.32176e-06	0.0005885	4.77001	up	5.36434
Eprs	1.30806	8.07486	8.92132	4.36738e-06	0.000591444	4.7595	up	5.35978
Alb	1.76972	8.56042	8.90142	4.45607e-06	0.000597267	4.73937	up	5.35105
Fancg	-1.11153	7.1009	-8.90081	4.45884e-06	0.000597267	4.73875	down	5.35078
Eif3a	1.17208	7.6866	8.88922	4.51141e-06	0.000600573	4.72701	up	5.34569
2610524H06Rik	-2.00556	7.66458	-8.88467	4.53226e-06	0.000600573	4.7224	down	5.34369
Cftr	1.87167	5.80361	8.8751	4.5764e-06	0.000603179	4.71269	up	5.33948
Wee1	1.60417	8.70681	8.86295	4.63313e-06	0.000604377	4.70035	up	5.33413
Ubxn4	1.35569	8.31896	8.85463	4.67242e-06	0.000604377	4.69189	up	5.33046
Fos	1.96472	7.56514	8.85317	4.67935e-06	0.000604377	4.6904	up	5.32981
Txnrd1	2.06167	9.59972	8.84312	4.72736e-06	0.000604377	4.68018	up	5.32538
Ranbp2	1.24778	8.51833	8.83776	4.75321e-06	0.000604377	4.67471	up	5.32301
Ptgs2	2.62667	6.04722	8.8377	4.7535e-06	0.000604377	4.67465	up	5.32299
Mcl1	1.13903	10.242	8.83694	4.75713e-06	0.000604377	4.67389	up	5.32265
Tmem25	-1.35792	9.58674	-8.82453	4.81761e-06	0.000606458	4.66123	down	5.31717
1110017F19Rik	-1.32236	7.27382	-8.82349	4.82273e-06	0.000606458	4.66016	down	5.31671
Dusp16	1.64042	8.66799	8.80443	4.91729e-06	0.00061111	4.6407	up	5.30827
Ascc3	1.34875	7.44799	8.80111	4.93398e-06	0.00061111	4.6373	up	5.3068
Daam2	-1.13889	7.2425	-8.80028	4.93816e-06	0.00061111	4.63645	down	5.30644
Gucy1a3	-1.65944	8.32444	-8.79462	4.96675e-06	0.00061111	4.63066	down	5.30393
Mbnl2	1.29514	11.0056	8.79129	4.9837e-06	0.00061111	4.62725	up	5.30245
Per2	1.42556	8.26972	8.77972	5.04292e-06	0.000615311	4.6154	up	5.29732
Arid5a	1.55972	6.46653	8.76039	5.14366e-06	0.000624044	4.59556	up	5.28873
Ntng2	-1.20389	6.74167	-8.75191	5.18852e-06	0.000624044	4.58685	down	5.28496
Gm17801	-1.24222	5.91833	-8.75115	5.1926e-06	0.000624044	4.58606	down	5.28462
Thbd	1.99306	9.70319	8.74129	5.24531e-06	0.000624044	4.57593	up	5.28023
2700050L05Rik	1.49639	7.19181	8.73892	5.25811e-06	0.000624044	4.57348	up	5.27917
Cyp2u1	-1.33306	8.00056	-8.73323	5.28889e-06	0.000624044	4.56763	down	5.27664
Ripply3	-1.26278	7.35944	-8.73271	5.29172e-06	0.000624044	4.56709	down	5.2764
Plin2	2.03042	8.67215	8.70737	5.43134e-06	0.000633446	4.54095	up	5.26509
Chac1	2.87361	8.66306	8.70266	5.4577e-06	0.000633446	4.53609	up	5.26299
Adamts9	1.22194	8.48931	8.69858	5.48068e-06	0.000633446	4.53187	up	5.26117
Xdh	1.09167	8.75333	8.69626	5.49378e-06	0.000633446	4.52948	up	5.26013
1700113A16Rik	-1.615	7.94222	-8.68744	5.54394e-06	0.000633446	4.52035	down	5.25618
Ptpn12	1.61903	9.21535	8.68682	5.54748e-06	0.000633446	4.51971	up	5.2559
4931414P19Rik	-1.52389	6.82889	-8.68614	5.55136e-06	0.000633446	4.51901	down	5.2556
Hectd2	1.22583	5.23625	8.67415	5.62043e-06	0.000636394	4.50659	up	5.25023
D17H6S56E-5	1.19931	8.01618	8.67271	5.62883e-06	0.000636394	4.50509	up	5.24958
Kitl	1.34986	7.79368	8.65276	5.74602e-06	0.000642015	4.48439	up	5.24063
Rps6ka3	1.28542	8.24896	8.65175	5.75204e-06	0.000642015	4.48334	up	5.24018
Ttbk2	1.14417	8.10542	8.64879	5.76968e-06	0.000642015	4.48027	up	5.23885
Tmem2	1.43278	7.56556	8.6466	5.78274e-06	0.000642015	4.478	up	5.23787
Slc20a1	1.92056	8.54917	8.62816	5.8942e-06	0.000651454	4.45881	up	5.22958
Nrip2	-1.22389	7.31125	-8.61242	5.99119e-06	0.000659219	4.44241	down	5.22249
4933413C19Rik	1.22417	6.21125	8.60393	6.04424e-06	0.0006621	4.43355	up	5.21866
Btaf1	1.21639	7.25556	8.56993	6.26186e-06	0.00068175	4.39799	up	5.2033
Gyltl1b	-1.36847	9.55229	-8.56417	6.29953e-06	0.00068175	4.39195	down	5.20069
Gm20297	1.53	5.90472	8.56136	6.31801e-06	0.00068175	4.38901	up	5.19942
Abl2	1.62806	7.02958	8.5589	6.33427e-06	0.00068175	4.38642	up	5.1983
S100a10	1.2025	12.5661	8.55115	6.38569e-06	0.000684296	4.37829	up	5.19479
Adamts5	-1.32819	7.7609	-8.54102	6.45354e-06	0.000687628	4.36766	down	5.1902
Procr	1.34278	7.51806	8.5382	6.47258e-06	0.000687628	4.3647	up	5.18892
Asns	1.65847	7.36618	8.52464	6.56503e-06	0.000694457	4.35043	up	5.18276
C330021F23Rik	-1.2325	7.53681	-8.50443	6.70544e-06	0.000703325	4.32913	down	5.17357
Tmcc3	1.23833	7.24208	8.50435	6.70594e-06	0.000703325	4.32905	up	5.17354
Mthfd1l	1.38611	6.08611	8.49649	6.76144e-06	0.000704652	4.32076	up	5.16996
Sox18	-1.47	8.08375	-8.48823	6.82033e-06	0.000704652	4.31203	down	5.16619
Wdr43	1.62653	8.12299	8.48549	6.84e-06	0.000704652	4.30913	up	5.16494
Fas	1.22708	6.93951	8.48398	6.8508e-06	0.000704652	4.30754	up	5.16426
Rab3il1	-1.18333	8.72917	-8.48249	6.86155e-06	0.000704652	4.30596	down	5.16358
Sostdc1	-1.26014	11.1387	-8.47843	6.8909e-06	0.00070473	4.30167	down	5.16172
Prr12	-1.30069	8.91313	-8.46888	6.96041e-06	0.000708898	4.29156	down	5.15737
Ell2	1.62431	9.29937	8.46493	6.98932e-06	0.000708913	4.28739	up	5.15557
B3gnt1	-1.17056	8.50681	-8.46028	7.02363e-06	0.000709473	4.28245	down	5.15344
Srsf3	1.16278	8.75319	8.44041	7.17218e-06	0.000721521	4.26138	up	5.14435
Eaf1	1.22306	9.25125	8.4225	7.30901e-06	0.000727632	4.24234	up	5.13614
Tgfbi	1.20861	9.43903	8.42023	7.32655e-06	0.000727632	4.23992	up	5.1351
Cd300lg	-1.17722	9.09736	-8.41437	7.37203e-06	0.000727632	4.23369	down	5.13241
Smg1	1.16944	8.03472	8.41331	7.38027e-06	0.000727632	4.23256	up	5.13193
Akap13	1.07514	8.11257	8.41128	7.39613e-06	0.000727632	4.2304	up	5.131
Lyrm7	-1.14931	6.42771	-8.40716	7.42842e-06	0.000727632	4.22601	down	5.1291
1810021B22Rik	-1.54389	8.07194	-8.40467	7.44803e-06	0.000727632	4.22335	down	5.12796
Ano5	-1.47917	5.66236	-8.402	7.4691e-06	0.000727632	4.22051	down	5.12673
Il13ra1	1.44514	9.8209	8.39469	7.5271e-06	0.000730396	4.21271	up	5.12337
Clrn3	1.38583	10.8963	8.38385	7.61396e-06	0.000735927	4.20114	up	5.11839
Jak2	1.53	7.63639	8.37537	7.68274e-06	0.000739674	4.19208	up	5.11448
Gadd45b	1.67917	8.83181	8.36495	7.76814e-06	0.000744985	4.18093	up	5.10968
Spp1	1.32278	12.3508	8.32773	8.08175e-06	0.000771446	4.14102	up	5.09249
Thra	-1.125	8.00333	-8.32485	8.10665e-06	0.000771446	4.13792	down	5.09116
Pgm1	1.62944	8.55167	8.31793	8.16662e-06	0.000774164	4.13048	up	5.08796
Tlr8	1.41389	4.30528	8.3138	8.20268e-06	0.000774603	4.12604	up	5.08604
Slc7a1	1.39611	7.94861	8.30513	8.27894e-06	0.000778821	4.1167	up	5.08203
Slc19a2	1.08542	8.48757	8.29695	8.35153e-06	0.000780031	4.10789	up	5.07823
Rapgef5	1.25611	7.62347	8.29655	8.3551e-06	0.000780031	4.10746	up	5.07805
Fam134b	1.40458	11.1849	8.28834	8.42872e-06	0.000783935	4.09861	up	5.07424
Zfand5	1.30431	10.2015	8.27695	8.53203e-06	0.000789009	4.08631	up	5.06895
Casp4	1.53056	5.99194	8.27528	8.5473e-06	0.000789009	4.08451	up	5.06817
Nipal1	1.64514	6.3384	8.26214	8.66845e-06	0.000797206	4.0703	up	5.06206
Adss	1.13667	9.44917	8.23647	8.91053e-06	0.000811399	4.04249	up	5.0501
Ecm2	-1.26611	6.60917	-8.23602	8.91487e-06	0.000811399	4.042	down	5.04989
Wdr6	-1.20861	7.42125	-8.23532	8.92154e-06	0.000811399	4.04124	down	5.04956
Nr4a3	1.96944	6.64583	8.21134	9.15468e-06	0.000829542	4.01519	up	5.03836
Rab3gap2	1.49889	8.1025	8.20355	9.23183e-06	0.000833469	4.00671	up	5.03471
Gnpda1	-1.12	10.7131	-8.18964	9.37129e-06	0.000842972	3.99156	down	5.0282
Hspa4l	1.35667	7.57111	8.17623	9.50799e-06	0.000852158	3.97693	up	5.02191
Syncrip	1.02319	7.72799	8.17002	9.57195e-06	0.000854782	3.97015	up	5.019
Zfp948	1.28764	7.69285	8.16303	9.64458e-06	0.000858159	3.96251	up	5.01572
Zfp52	1.77528	6.03306	8.1526	9.75412e-06	0.000864783	3.9511	up	5.01081
Mir691	-1.53639	4.28597	-8.14508	9.83387e-06	0.00086809	3.94286	down	5.00728
Riok3	1.25167	8.87361	8.14246	9.86186e-06	0.00086809	3.93999	up	5.00604
Timp1	2.42875	7.3291	8.13685	9.92196e-06	0.000870273	3.93385	up	5.0034
Rtn4rl1	-1.37264	8.16201	-8.13189	9.97551e-06	0.000871866	3.92841	down	5.00107
2900092D14Rik	-1.54139	9.66542	-8.12817	1.00158e-05	0.000872295	3.92433	down	4.99931
Ace2	1.15931	7.70368	8.10475	1.02739e-05	0.000890279	3.8986	up	4.98826
Lmo7	1.23778	8.48292	8.10291	1.02945e-05	0.000890279	3.89657	up	4.98739
Pde6d	-1.22597	9.71729	-8.08826	1.046e-05	0.000901422	3.88045	down	4.98047
Rhobtb2	-1.03472	7.95042	-8.07933	1.05622e-05	0.000903692	3.87061	down	4.97625
Stk40	1.22139	10.8451	8.07758	1.05824e-05	0.000903692	3.86867	up	4.97542
Sufu	-1.16861	9.88306	-8.07529	1.06088e-05	0.000903692	3.86615	down	4.97433
Tjp3	-1.27681	7.90757	-8.07321	1.0633e-05	0.000903692	3.86385	down	4.97335
Hoxc6	-1.26611	8.88	-8.05569	1.08383e-05	0.000917974	3.8445	down	4.96504
Rad18	1.18056	6.01306	8.05248	1.08764e-05	0.00091805	3.84094	up	4.96351
Spred1	1.34958	8.96674	8.0482	1.09274e-05	0.000918494	3.83621	up	4.96148
Cdk6	1.31653	8.59354	8.04579	1.09562e-05	0.000918494	3.83355	up	4.96034
Zbtb10	1.33139	7.60069	8.04143	1.10086e-05	0.000918971	3.82871	up	4.95827
Brix1	1.05083	7.97694	8.03883	1.10399e-05	0.000918971	3.82584	up	4.95703
Rec8	-1.18236	6.42951	-8.03604	1.10737e-05	0.000918971	3.82274	down	4.95571
Riok2	1.36444	7.46111	8.02311	1.12316e-05	0.000928945	3.80841	up	4.94956
Gm9781	1.24208	7.0741	7.98783	1.16752e-05	0.000962402	3.76919	up	4.93274
LOC100503186	-1.23194	8.52153	-7.95567	1.20961e-05	0.000991055	3.73332	down	4.91736
Pygm	-1.13764	7.64896	-7.95513	1.21032e-05	0.000991055	3.73272	down	4.9171
Eps8	1.55375	9.01965	7.94057	1.22994e-05	0.001001	3.71643	up	4.91012
Cpne8	1.05722	6.34528	7.9357	1.23656e-05	0.001001	3.71099	up	4.90778
Ifi204	2.25639	5.46625	7.93265	1.24074e-05	0.001001	3.70757	up	4.90632
Gcnt2	1.45319	8.48896	7.93098	1.24304e-05	0.001001	3.70569	up	4.90551
Mnda	1.42833	8.34917	7.93081	1.24327e-05	0.001001	3.70551	up	4.90544
Zc3h7a	1.04333	7.56722	7.92597	1.24994e-05	0.001001	3.70008	up	4.90311
Sbno2	1.67056	8.74931	7.92528	1.25089e-05	0.001001	3.69931	up	4.90278
Nfil3	2.39083	8.29292	7.91967	1.25868e-05	0.00100339	3.69302	up	4.90009
Arvcf	-1.27944	9.03972	-7.91511	1.26505e-05	0.00100339	3.6879	down	4.89789
Sdcbp	1.12056	8.87792	7.91436	1.2661e-05	0.00100339	3.68706	up	4.89753
Mir1938	1.25722	7.06056	7.91016	1.27201e-05	0.00100369	3.68234	up	4.89551
Gtdc2	-1.02542	6.98785	-7.90683	1.27671e-05	0.00100369	3.6786	down	4.89391
Slc4a1	-1.59542	8.6959	-7.90543	1.27869e-05	0.00100369	3.67703	down	4.89324
Chd1	1.12667	7.44028	7.89666	1.29119e-05	0.00100831	3.66717	up	4.88901
Sik1	1.08639	11.3643	7.89271	1.29685e-05	0.00100831	3.66273	up	4.88711
Wscd2	-1.23847	6.99201	-7.89271	1.29685e-05	0.00100831	3.66273	down	4.88711
Sgms2	1.24486	11.4245	7.88869	1.30265e-05	0.00100866	3.65821	up	4.88517
Ncoa4	1.19361	6.80514	7.88639	1.30599e-05	0.00100866	3.65561	up	4.88406
Tcf23	1.01972	6.35431	7.88391	1.30958e-05	0.00100866	3.65283	up	4.88287
Atp2b1	1.50778	8.80694	7.87632	1.32066e-05	0.00101134	3.64428	up	4.87921
Fmnl2	1.44944	7.39444	7.8733	1.3251e-05	0.00101134	3.64088	up	4.87775
Cebpb	1.95694	8.87625	7.8726	1.32615e-05	0.00101134	3.64008	up	4.87741
Birc3	1.20444	7.47806	7.87034	1.32947e-05	0.00101134	3.63754	up	4.87632
Neat1	1.62556	10.5556	7.86019	1.34457e-05	0.00101968	3.62609	up	4.87142
Gm13111	-1.50236	8.41354	-7.85441	1.35325e-05	0.00101982	3.61956	down	4.86862
Mgat3	-1.11444	9.26986	-7.85438	1.3533e-05	0.00101982	3.61953	down	4.86861
Gm3579	1.67194	12.2308	7.84859	1.36205e-05	0.00101982	3.61298	up	4.86581
Hsp90ab1	1.08292	11.0678	7.84658	1.36511e-05	0.00101982	3.61071	up	4.86483
Dusp23	-1.28111	8.7325	-7.84636	1.36545e-05	0.00101982	3.61046	down	4.86473
Gla	1.07681	7.48451	7.83973	1.37557e-05	0.00102428	3.60297	up	4.86152
Map4k4	1.11	8.62708	7.82799	1.39371e-05	0.00103466	3.58967	up	4.85583
Junb	1.48014	10.5723	7.81926	1.40736e-05	0.00103983	3.57979	up	4.8516
Frs3	-1.29111	7.04611	-7.81548	1.41331e-05	0.00103983	3.5755	down	4.84976
Gprc5a	2.44583	7.50042	7.81547	1.41333e-05	0.00103983	3.57549	up	4.84976
Hif1a	1.06847	9.61826	7.80945	1.42287e-05	0.00104373	3.56866	up	4.84683
Mdm2	1.18222	8.11403	7.79725	1.44243e-05	0.00105273	3.55481	up	4.84091
Uspl1	1.66236	7.44313	7.79648	1.44367e-05	0.00105273	3.55393	up	4.84053
Lysmd3	1.48319	7.44674	7.78923	1.45545e-05	0.00105627	3.54569	up	4.837
Sf3b1	1.28722	8.83389	7.78822	1.4571e-05	0.00105627	3.54454	up	4.83651
Cflar	1.06611	9.35556	7.77708	1.47542e-05	0.00106641	3.53185	up	4.83109
Pctp	-1.07264	8.60035	-7.75369	1.51468e-05	0.00109159	3.50519	down	4.81968
Plod2	1.19208	8.07687	7.749	1.52268e-05	0.00109416	3.49984	up	4.81739
Zswim4	1.13375	8.08215	7.74085	1.53672e-05	0.00110103	3.49052	up	4.81341
Syne2	1.69944	7.8925	7.73403	1.54856e-05	0.00110322	3.48272	up	4.81007
Atf4	1.11556	8.62056	7.73394	1.54873e-05	0.00110322	3.48261	up	4.81003
Gcfc1	1.15986	7.59632	7.72815	1.55885e-05	0.00110723	3.476	up	4.8072
Pde3b	1.32458	8.34368	7.72155	1.5705e-05	0.0011123	3.46844	up	4.80396
Tnfaip3	1.23625	7.11521	7.70653	1.59734e-05	0.00112807	3.45122	up	4.7966
Larp4b	1.30444	9.94764	7.70002	1.60914e-05	0.00112828	3.44375	up	4.79341
Cby1	-1.13444	7.10222	-7.69937	1.61032e-05	0.00112828	3.443	down	4.79309
Mpp5	1.41306	7.20181	7.69879	1.61137e-05	0.00112828	3.44234	up	4.79281
Ipo5	1.51264	7.92562	7.69404	1.62005e-05	0.00113115	3.43687	up	4.79047
Mir3962	1.82542	5.03007	7.67852	1.64874e-05	0.00114087	3.41904	up	4.78285
Il1r1	1.30444	7.59222	7.67723	1.65117e-05	0.00114087	3.41754	up	4.78221
Wdr75	1.27778	7.65736	7.67665	1.65224e-05	0.00114087	3.41688	up	4.78193
Ehd3	-1.12444	8.92403	-7.67651	1.6525e-05	0.00114087	3.41673	down	4.78186
Sall3	-1.23694	6.69458	-7.66877	1.66706e-05	0.00114771	3.40781	down	4.77805
Efna4	-1.13042	6.91979	-7.66193	1.68004e-05	0.00115206	3.39993	down	4.77468
Skil	1.16722	6.68778	7.66052	1.68272e-05	0.00115206	3.3983	up	4.77399
A930017K11Rik	-1.27444	7.49889	-7.658	1.68754e-05	0.00115216	3.3954	down	4.77275
Exoc5	1.05417	7.25958	7.65009	1.70276e-05	0.00115847	3.38627	up	4.76885
Rnf125	1.26597	7.63535	7.64812	1.70657e-05	0.00115847	3.384	up	4.76788
Tpm4	1.1925	8.70597	7.6459	1.71088e-05	0.00115847	3.38143	up	4.76678
Itga2	1.24958	5.7191	7.64023	1.72194e-05	0.00116276	3.37488	up	4.76398
Mfsd9	-0.953333	7.83472	-7.63412	1.73395e-05	0.00116767	3.36781	stable	4.76096
Rlim	1.07181	8.3634	7.63022	1.74165e-05	0.00116966	3.36331	up	4.75904
Igf2bp2	1.27028	7.25986	7.62097	1.7601e-05	0.00117883	3.3526	up	4.75446
Rab3a	-1.47778	7.91139	-7.61519	1.77171e-05	0.00117995	3.34591	down	4.75161
Tmem98	-1.25583	7.80681	-7.61391	1.77431e-05	0.00117995	3.34442	down	4.75097
Egfr	1.46597	9.50479	7.61301	1.77613e-05	0.00117995	3.34338	up	4.75053
Wwtr1	1.0025	10.2097	7.60712	1.78808e-05	0.00118148	3.33656	up	4.74761
Tlr13	1.27111	6.00972	7.60501	1.79239e-05	0.00118148	3.33411	up	4.74657
Dnaja4	1.32167	7.75222	7.60439	1.79366e-05	0.00118148	3.33339	up	4.74626
Rap1gap	-1.42319	9.09049	-7.60246	1.79761e-05	0.00118148	3.33115	down	4.74531
Mmgt2	-0.965694	7.40118	-7.59559	1.81175e-05	0.00118761	3.32318	stable	4.7419
Rapsn	-1.15514	6.86062	-7.58677	1.8301e-05	0.00119646	3.31293	down	4.73752
Fam69b	-1.17278	6.44861	-7.57948	1.84542e-05	0.00120328	3.30445	down	4.73391
Oxr1	1.07597	7.91715	7.56458	1.87714e-05	0.0012176	3.28711	up	4.7265
Anxa1	1.575	6.76111	7.56452	1.87726e-05	0.0012176	3.28705	up	4.72648
Nrip1	1.05625	8.57104	7.56096	1.88494e-05	0.00121937	3.28289	up	4.7247
Dnaja1	1.16889	8.35556	7.55405	1.89991e-05	0.00122478	3.27485	up	4.72127
Cd68	1.23083	8.90931	7.55022	1.90828e-05	0.00122478	3.27037	up	4.71936
Rela	0.9875	11.1624	7.54663	1.91613e-05	0.00122478	3.26619	stable	4.71757
Slc27a3	-1.20514	6.73688	-7.54608	1.91734e-05	0.00122478	3.26555	down	4.7173
Ccrl2	-1.39542	6.90799	-7.5456	1.91842e-05	0.00122478	3.26498	down	4.71706
Dsp	1.85139	7.57819	7.54347	1.92311e-05	0.00122478	3.2625	up	4.716
Med13	1.38444	9.94472	7.53989	1.93103e-05	0.00122665	3.25831	up	4.71421
Adamts7	-0.989583	7.08924	-7.53701	1.9374e-05	0.00122754	3.25496	stable	4.71278
Csf1	1.44097	8.3634	7.5326	1.94724e-05	0.00122833	3.2498	up	4.71058
Ipmk	0.939167	10.22	7.53199	1.94862e-05	0.00122833	3.24909	stable	4.71027
Lhfpl2	1.15806	6.98819	7.5254	1.96341e-05	0.00123449	3.24139	up	4.70699
Ppm1j	1.22139	6.78819	7.51036	1.99766e-05	0.00125283	3.22378	up	4.69948
Pappa	1.23014	7.51813	7.50785	2.00346e-05	0.00125328	3.22083	up	4.69822
Tes	1.49819	7.47437	7.50504	2.00995e-05	0.00125416	3.21754	up	4.69681
Tdp1	-0.969028	8.3209	-7.49647	2.02989e-05	0.00126142	3.20749	stable	4.69253
Gdf11	-1.00833	7.74278	-7.49564	2.03183e-05	0.00126142	3.20652	down	4.69211
Mxra8	-1.37972	9.8725	-7.49259	2.03897e-05	0.00126268	3.20294	down	4.69059
Chuk	1.19528	9.14264	7.48847	2.04869e-05	0.00126551	3.1981	up	4.68852
Apob	1.0575	9.64153	7.47971	2.06949e-05	0.00127326	3.18781	up	4.68414
Fjx1	1.64236	8.2566	7.47885	2.07156e-05	0.00127326	3.1868	up	4.6837
2210020M01Rik	-1.61306	6.72403	-7.46414	2.10705e-05	0.00129185	3.1695	down	4.67633
Agfg1	1.06875	10.9145	7.45863	2.12053e-05	0.00129443	3.163	up	4.67355
Tsc22d1	1.11375	10.7959	7.458	2.12206e-05	0.00129443	3.16227	up	4.67324
Cast	1.33917	8.38014	7.45599	2.12701e-05	0.00129443	3.15989	up	4.67223
Socs3	2.37389	8.03653	7.45067	2.14015e-05	0.00129922	3.15362	up	4.66956
4933412E12Rik	-1.01917	6.77542	-7.44388	2.15704e-05	0.00130626	3.14561	down	4.66614
Rcan1	1.515	11.4294	7.43441	2.18084e-05	0.00131297	3.13443	up	4.66138
Hspb1	1.41792	6.05312	7.43337	2.18346e-05	0.00131297	3.13321	up	4.66085
Rtn2	-1.18083	6.91375	-7.43019	2.19154e-05	0.00131297	3.12945	down	4.65925
Arl15	0.939167	9.41347	7.42994	2.19216e-05	0.00131297	3.12916	stable	4.65913
Fn3krp	-1.07486	8.04326	-7.42892	2.19477e-05	0.00131297	3.12795	down	4.65861
Fbxo30	1.15653	6.98743	7.42454	2.20594e-05	0.00131646	3.12277	up	4.65641
Ppp2r2d	0.961389	7.19792	7.41357	2.23422e-05	0.00133012	3.1098	stable	4.65087
Bzw1	1.17861	9.37569	7.40762	2.24974e-05	0.00133613	3.10274	up	4.64787
1200016B10Rik	1.45972	6.81125	7.40069	2.26794e-05	0.00134359	3.09453	up	4.64437
Shd	-1.52375	9.26007	-7.39679	2.27825e-05	0.00134359	3.08991	down	4.6424
1700003E16Rik	-1.14722	5.92417	-7.39551	2.28164e-05	0.00134359	3.08839	down	4.64175
Baz1a	1.25986	6.50507	7.39458	2.28411e-05	0.00134359	3.08729	up	4.64128
Olr1	1.16403	5.55813	7.39145	2.29245e-05	0.00134529	3.08357	up	4.6397
Mapk15	-1.17972	7.27625	-7.38394	2.31258e-05	0.00135388	3.07467	down	4.6359
Egr1	2.06181	10.0933	7.37953	2.32451e-05	0.00135763	3.06942	up	4.63367
Il4ra	1.46861	9.23042	7.37629	2.33329e-05	0.00135954	3.06558	up	4.63203
Gm10804	-1.04681	9.1184	-7.37314	2.34188e-05	0.00136133	3.06183	down	4.63043
Pkn2	1.04639	8.37792	7.37094	2.34789e-05	0.00136161	3.05922	up	4.62932
Sele	1.3975	5.75514	7.36819	2.35544e-05	0.00136278	3.05594	up	4.62793
Irak3	1.10722	6.26417	7.36257	2.37095e-05	0.00136474	3.04926	up	4.62508
Clk4	1.14722	8.20042	7.36244	2.37131e-05	0.00136474	3.0491	up	4.62501
Fads6	-1.05736	7.65007	-7.36095	2.37544e-05	0.00136474	3.04733	down	4.62426
Stat3	1.53569	11.244	7.35077	2.40386e-05	0.00137392	3.0352	up	4.61909
1700109H08Rik	1.56389	5.42278	7.34929	2.40801e-05	0.00137392	3.03344	up	4.61834
Btg2	1.62806	10.4424	7.34924	2.40814e-05	0.00137392	3.03339	up	4.61832
Tcp1	0.945556	9.19139	7.34093	2.43168e-05	0.00138415	3.02347	stable	4.61409
Taf4b	1.12875	6.39715	7.33022	2.46235e-05	0.00139838	3.01069	up	4.60865
S1pr1	1.22583	8.13153	7.31946	2.49358e-05	0.00141285	2.99784	up	4.60318
Uap1	1.18583	8.91903	7.3155	2.5052e-05	0.00141618	2.99309	up	4.60116
Sox12	-1.48542	7.27132	-7.31225	2.51475e-05	0.00141833	2.98921	down	4.59951
Bcl6	1.59972	8.46403	7.30473	2.53706e-05	0.00142596	2.9802	up	4.59567
Mmachc	-0.991528	8.28285	-7.30379	2.53985e-05	0.00142596	2.97908	stable	4.59519
Sgsh	-1.12069	8.11368	-7.28952	2.5828e-05	0.00144678	2.96197	down	4.58791
Tbxa2r	-1.16708	7.49243	-7.28271	2.60358e-05	0.00145511	2.9538	down	4.58443
Rbm18	1.08264	7.97979	7.27386	2.63082e-05	0.00146701	2.94318	up	4.57991
Myof	1.91514	8.69063	7.26753	2.65053e-05	0.00147186	2.93556	up	4.57667
Abcd1	-1.03639	8.45903	-7.26723	2.65147e-05	0.00147186	2.9352	down	4.57651
Gdf15	1.99931	7.03674	7.26385	2.66205e-05	0.00147331	2.93114	up	4.57478
Shpk	-0.947361	8.38521	-7.26258	2.66603e-05	0.00147331	2.92961	stable	4.57413
Impa2	-1.00667	7.91861	-7.25801	2.68045e-05	0.00147797	2.92411	down	4.57179
E130309F12Rik	-1.04264	6.63799	-7.25219	2.69889e-05	0.00148481	2.91711	down	4.56881
Tpp2	1.23139	8.03347	7.24663	2.71669e-05	0.00149127	2.9104	up	4.56596
Tbc1d13	-1.04625	9.65368	-7.24043	2.73665e-05	0.00149889	2.90293	down	4.56278
Pmaip1	1.05764	7.16271	7.23729	2.74681e-05	0.00150014	2.89915	up	4.56117
Per1	1.30722	10.8222	7.23581	2.75161e-05	0.00150014	2.89737	up	4.56041
Gm7265	1.46597	7.31771	7.23149	2.7657e-05	0.00150014	2.89215	up	4.55819
Ets2	1.21653	9.82549	7.2301	2.77028e-05	0.00150014	2.89047	up	4.55748
Hs1bp3	-1.01528	8.34597	-7.22986	2.77104e-05	0.00150014	2.89019	down	4.55736
Gm19288	-1.0925	7.77431	-7.22852	2.77545e-05	0.00150014	2.88856	down	4.55667
Cnnm3	-1.14778	8.645	-7.22037	2.80236e-05	0.00150814	2.87871	down	4.55248
Gm1332	-1.885	9.32181	-7.22033	2.80249e-05	0.00150814	2.87867	down	4.55246
2810410L24Rik	-1.04028	6.40778	-7.21758	2.81162e-05	0.00150877	2.87535	down	4.55104
Rnf39	1.30611	6.7875	7.21629	2.8159e-05	0.00150877	2.87379	up	4.55038
2810055F11Rik	-1.03431	8.26979	-7.20678	2.84781e-05	0.00152256	2.86229	down	4.54549
Itga6	1.64736	10.2826	7.20293	2.86084e-05	0.00152621	2.85763	up	4.54351
Cebpg	1.01569	7.95937	7.19745	2.87951e-05	0.00153286	2.85098	up	4.54068
Hk2	0.994028	6.1709	7.18984	2.90563e-05	0.00154168	2.84177	stable	4.53676
Ccdc120	1.06639	6.88431	7.18898	2.9086e-05	0.00154168	2.84072	up	4.53632
Snord95	0.963611	7.08736	7.18349	2.92762e-05	0.00154621	2.83407	stable	4.53349
Avpr2	-1.49167	7.3325	-7.18076	2.93714e-05	0.00154621	2.83075	down	4.53207
Ggt6	-1.09917	8.66153	-7.17816	2.94624e-05	0.00154621	2.82759	down	4.53073
Srp54b	1.07583	10.0543	7.17474	2.95822e-05	0.00154621	2.82345	up	4.52897
F2rl1	0.969583	10.3183	7.17256	2.96592e-05	0.00154621	2.82079	stable	4.52784
Fam125b	-0.937361	8.77146	-7.1715	2.96966e-05	0.00154621	2.8195	stable	4.52729
Nol8	1.015	6.32167	7.1705	2.97317e-05	0.00154621	2.8183	up	4.52678
Gnai3	0.955278	8.50903	7.16963	2.97626e-05	0.00154621	2.81724	stable	4.52633
Mtap1b	1.09625	7.25174	7.16814	2.98156e-05	0.00154621	2.81542	up	4.52556
Mafk	1.0925	8.98042	7.16742	2.98411e-05	0.00154621	2.81455	up	4.52519
Mtfp1	-1.07125	8.11438	-7.16684	2.98616e-05	0.00154621	2.81385	down	4.52489
Tmem173	1.05028	8.19958	7.16284	3.0004e-05	0.00154655	2.80899	up	4.52282
Fam20c	-1.21417	8.47681	-7.16082	3.00763e-05	0.00154655	2.80653	down	4.52178
Tmem86a	-1.94472	9.36069	-7.16027	3.00963e-05	0.00154655	2.80585	down	4.52149
H1fx	-1.27375	7.13451	-7.15869	3.01526e-05	0.00154655	2.80394	down	4.52067
Vcam1	1.1575	8.16347	7.15788	3.01818e-05	0.00154655	2.80295	up	4.52025
Xrn2	1.05722	7.6575	7.15557	3.0265e-05	0.00154759	2.80014	up	4.51906
Tas2r143	1.08333	5.91139	7.15318	3.03514e-05	0.0015488	2.79723	up	4.51782
Ugdh	1.20361	9.35778	7.14613	3.06075e-05	0.00155347	2.78864	up	4.51417
Tmem106c	-1.12278	8.76472	-7.14504	3.06473e-05	0.00155347	2.78732	down	4.51361
Tcerg1	0.938472	7.82965	7.14308	3.07191e-05	0.00155347	2.78493	stable	4.51259
Zfp444	-1.05556	7.48417	-7.14066	3.0808e-05	0.00155347	2.78198	down	4.51134
Arid5b	1.32472	9.59792	7.13814	3.09005e-05	0.00155347	2.77891	up	4.51003
Gm17753	-1.38306	6.98528	-7.13466	3.10291e-05	0.00155347	2.77467	down	4.50823
Frmd4b	1.28	7.84931	7.13466	3.10294e-05	0.00155347	2.77466	up	4.50823
Fam129a	1.34222	7.50056	7.13385	3.10593e-05	0.00155347	2.77367	up	4.50781
Pnkd	-1.34931	8.90868	-7.13355	3.10705e-05	0.00155347	2.77331	down	4.50765
Hdac11	-0.971667	8.05833	-7.13271	3.11015e-05	0.00155347	2.77229	stable	4.50722
Ahnak	1.16528	8.58944	7.13178	3.11362e-05	0.00155347	2.77115	up	4.50673
Dapk2	-1.04014	6.89229	-7.12858	3.12552e-05	0.00155626	2.76725	down	4.50508
Zfp750	-1.1	7.50778	-7.12615	3.13461e-05	0.00155665	2.76429	down	4.50382
Snhg5	1.40264	5.5734	7.125	3.13893e-05	0.00155665	2.76288	up	4.50322
Slc25a35	-1.26069	9.53396	-7.11941	3.15997e-05	0.00156317	2.75605	down	4.50032
Mira	-1.12486	9.19771	-7.11814	3.16478e-05	0.00156317	2.7545	down	4.49966
Prpf39	0.945694	7.27118	7.11304	3.18413e-05	0.00156956	2.74827	stable	4.49701
4931417G12Rik	-1.23778	7.42444	-7.11139	3.19044e-05	0.00156956	2.74625	down	4.49615
Adamts4	1.67694	7.81153	7.10221	3.22566e-05	0.00158145	2.73503	up	4.49138
Itgam	1.39306	6.37569	7.10153	3.22833e-05	0.00158145	2.73418	up	4.49102
Ctsc	1.3325	8.59986	7.09735	3.24453e-05	0.00158145	2.72907	up	4.48885
Rod1	1.02306	11.4551	7.09554	3.25155e-05	0.00158145	2.72686	up	4.48791
Hmx2	-1.12625	7.98549	-7.09551	3.25169e-05	0.00158145	2.72682	down	4.48789
Crybg3	0.964861	6.40535	7.09514	3.25312e-05	0.00158145	2.72636	stable	4.4877
Arhgef3	1.04486	9.22632	7.0931	3.26107e-05	0.0015822	2.72387	up	4.48664
Cul1	0.957639	7.82451	7.08723	3.28412e-05	0.00158945	2.71667	stable	4.48358
Dnajc5	1.01236	9.50201	7.08601	3.28891e-05	0.00158945	2.71518	up	4.48295
2900056M20Rik	-1.27986	7.09007	-7.08263	3.30228e-05	0.00159278	2.71104	down	4.48119
2210403K04Rik	1.11083	8.86264	7.0765	3.32668e-05	0.00160142	2.70351	up	4.47799
Angptl4	2.23444	8.88639	7.06973	3.35385e-05	0.00160833	2.6952	up	4.47446
Fpgs	-0.939306	8.6616	-7.06967	3.35409e-05	0.00160833	2.69512	stable	4.47443
Krt18	1.99042	8.83437	7.06504	3.37278e-05	0.00161241	2.68944	up	4.47201
Ttll12	-0.925556	8.85444	-7.06433	3.37568e-05	0.00161241	2.68856	stable	4.47164
Mia2	1.21167	7.59722	7.05865	3.39881e-05	0.0016156	2.68158	up	4.46867
Epb4.9	-1.01528	10.3151	-7.05816	3.40082e-05	0.0016156	2.68098	down	4.46842
Apbb1	-0.894167	7.47875	-7.05729	3.40436e-05	0.0016156	2.67991	stable	4.46796
Susd4	-0.962639	7.64507	-7.0547	3.41498e-05	0.0016156	2.67673	stable	4.46661
Mcam	1.17597	8.65146	7.05466	3.41514e-05	0.0016156	2.67668	up	4.46659
Fam189b	-1.27389	6.78917	-7.03413	3.50067e-05	0.00165081	2.65139	down	4.45585
Grem2	1.63444	7.48222	7.03358	3.50296e-05	0.00165081	2.65073	up	4.45557
Strbp	1.01431	7.35285	7.03039	3.51646e-05	0.00165359	2.64679	up	4.45389
Islr	-1.48194	8.21875	-7.02903	3.52227e-05	0.00165359	2.6451	down	4.45318
B3gnt7	-0.917778	7.06222	-7.01998	3.56095e-05	0.00166857	2.63394	stable	4.44843
Btbd2	-1.00764	9.74007	-7.01717	3.57301e-05	0.00167104	2.63048	down	4.44697
Dcaf4	-1.03194	7.09764	-7.00917	3.60775e-05	0.00167826	2.62058	down	4.44276
Six5	-1.27667	7.85722	-7.00905	3.60827e-05	0.00167826	2.62043	down	4.4427
Slc12a2	0.915694	8.14868	7.00891	3.60887e-05	0.00167826	2.62026	stable	4.44263
Olfml1	-1.08403	7.21896	-7.00186	3.63974e-05	0.00168943	2.61155	down	4.43893
Dagla	-0.968889	7.46917	-6.99883	3.65311e-05	0.00169245	2.6078	stable	4.43734
Lrrfip2	1.345	8.41611	6.99264	3.68059e-05	0.0017019	2.60014	up	4.43408
Pdp2	-1.03139	8.04208	-6.99113	3.68731e-05	0.0017019	2.59827	down	4.43329
Prox1	-1.46236	6.33882	-6.98795	3.70155e-05	0.00170326	2.59433	down	4.43162
Nudt22	-1.03736	9.04201	-6.98687	3.70642e-05	0.00170326	2.59298	down	4.43105
Psat1	1.48917	7.08986	6.98585	3.711e-05	0.00170326	2.59172	up	4.43051
Pigv	-0.9775	8.39028	-6.98236	3.7267e-05	0.00170729	2.5874	stable	4.42868
Wdr36	0.915	8.23028	6.97924	3.74085e-05	0.00171059	2.58352	stable	4.42703
Ltv1	1.05639	7.38153	6.97331	3.76784e-05	0.00171974	2.57617	up	4.42391
Pik3r2	-1.04472	7.80431	-6.9683	3.7908e-05	0.00172702	2.56995	down	4.42127
Sema6d	1.09972	7.84653	6.96548	3.8038e-05	0.00172975	2.56645	up	4.41978
Net1	1.32986	10.2347	6.96167	3.82144e-05	0.00173457	2.56172	up	4.41777
Dpysl2	-1.0325	9.26292	-6.958	3.83849e-05	0.0017391	2.55716	down	4.41584
Cdkl1	-1.23125	9.94076	-6.9489	3.88118e-05	0.00175127	2.54585	down	4.41104
Srp54a	1.03861	9.99431	6.94617	3.89411e-05	0.00175127	2.54244	up	4.40959
Fam126b	1.38819	7.72618	6.94435	3.90272e-05	0.00175127	2.54018	up	4.40863
Heatr1	1.60944	6.82486	6.9432	3.90819e-05	0.00175127	2.53875	up	4.40802
Ch25h	1.00556	5.22444	6.94272	3.91046e-05	0.00175127	2.53816	up	4.40777
Rras2	1.28375	9.36979	6.9424	3.91199e-05	0.00175127	2.53775	up	4.4076
Cct3	0.956111	8.22778	6.94175	3.91508e-05	0.00175127	2.53695	stable	4.40726
Pbx2	-1.11	7.45444	-6.9401	3.92296e-05	0.00175161	2.53489	down	4.40639
Msr1	1.15917	4.74819	6.93647	3.94032e-05	0.00175618	2.53037	up	4.40447
Lonrf1	1.28333	6.74583	6.9266	3.98795e-05	0.00177421	2.51807	up	4.39925
Mcat	-0.932778	8.73472	-6.91969	4.0217e-05	0.00178404	2.50945	stable	4.39559
Rnf121	0.92	8.10792	6.91906	4.0248e-05	0.00178404	2.50866	stable	4.39526
Jam2	1.14806	7.4625	6.91695	4.03515e-05	0.00178404	2.50603	up	4.39414
Clcf1	1.06139	7.68431	6.91617	4.03901e-05	0.00178404	2.50505	up	4.39373
Ctps	1.78889	7.38306	6.90674	4.08576e-05	0.00180021	2.49328	up	4.38873
Slco4a1	1.10694	8.41264	6.90585	4.09022e-05	0.00180021	2.49216	up	4.38825
Nop14	0.987778	6.86806	6.90306	4.10417e-05	0.00180313	2.48867	stable	4.38677
Abhd8	-1.11986	7.76812	-6.89616	4.13892e-05	0.00181516	2.48004	down	4.38311
Mctp2	1.34847	5.89285	6.8933	4.15341e-05	0.00181828	2.47647	up	4.3816
Arhgef10l	-1.16292	8.1734	-6.888	4.18043e-05	0.00182686	2.46983	down	4.37878
Apoc3	-0.953333	7.87306	-6.88256	4.20834e-05	0.0018358	2.46302	stable	4.37589
Mmab	-1.00014	7.97799	-6.8808	4.21742e-05	0.00183651	2.46081	down	4.37495
Vars2	-0.955	8.01278	-6.86578	4.29572e-05	0.00186731	2.44197	stable	4.36696
Ppp1r1b	-1.82375	8.81618	-6.86085	4.32178e-05	0.00187533	2.43578	down	4.36434
Osbpl9	1.17292	9.88743	6.85864	4.3335e-05	0.00187711	2.43301	up	4.36316
Rgl3	-0.866389	9.33903	-6.85513	4.35223e-05	0.00188192	2.42859	stable	4.36129
Tbce	1.14167	7.77556	6.84787	4.39119e-05	0.00189544	2.41947	up	4.35742
Gm8615	-1.09486	4.84646	-6.8457	4.40291e-05	0.00189718	2.41673	down	4.35626
Jak1	1.21014	9.4034	6.84169	4.42463e-05	0.00190321	2.41169	up	4.35412
Map3k8	1.09431	6.88507	6.8372	4.44913e-05	0.00191041	2.40604	up	4.35172
Tm4sf1	1.23972	8.60125	6.83161	4.47978e-05	0.00192023	2.39901	up	4.34874
Supt3h	-0.89	8.00694	-6.8288	4.49534e-05	0.00192355	2.39546	stable	4.34724
BC048594	-1.84736	5.6191	-6.82553	4.51346e-05	0.00192707	2.39134	down	4.34549
Tmco6	-0.899167	8.25431	-6.8245	4.5192e-05	0.00192707	2.39004	stable	4.34494
Id4	-1.23028	7.97764	-6.8163	4.56503e-05	0.00194238	2.3797	down	4.34056
Hesx1	1.04556	5.18333	6.81527	4.57085e-05	0.00194238	2.37839	up	4.34
Slc29a3	-0.913472	10.2828	-6.81359	4.58029e-05	0.00194304	2.37628	stable	4.33911
Gm3716	-1.25583	5.22653	-6.80724	4.6163e-05	0.00195411	2.36826	down	4.33571
Ccdc21	1.33583	7.76403	6.8062	4.62226e-05	0.00195411	2.36694	up	4.33515
A730017L22Rik	-0.996389	7.39319	-6.80213	4.64547e-05	0.00196056	2.36181	stable	4.33297
Fam110c	0.925833	6.85403	6.8003	4.65597e-05	0.00196163	2.35949	stable	4.33199
Mmp19	2.15292	6.79493	6.79815	4.66835e-05	0.0019635	2.35677	up	4.33084
2310061C15Rik	-1.01417	8.24208	-6.79506	4.68617e-05	0.00196763	2.35287	down	4.32918
Pold2	-1.12444	8.92444	-6.79199	4.70402e-05	0.00197082	2.34898	down	4.32753
Unc119	-1.12611	7.01417	-6.7902	4.71441e-05	0.00197082	2.34671	down	4.32657
Erbb2ip	0.9925	10.3558	6.78962	4.71776e-05	0.00197082	2.34599	stable	4.32626
Pkp2	1.47583	8.09458	6.7755	4.80083e-05	0.00200213	2.3281	up	4.31868
Nupl1	1.15097	9.37451	6.76365	4.87179e-05	0.00202829	2.31307	up	4.31231
Ddx3x	1.21514	8.74979	6.76017	4.89284e-05	0.00203362	2.30865	up	4.31044
AI661453	-1.00347	7.32396	-6.75642	4.91561e-05	0.00203965	2.30389	down	4.30842
Rnf144a	-0.9225	7.90986	-6.75369	4.9323e-05	0.00204313	2.30042	stable	4.30695
Myct1	-1.20792	7.16201	-6.74963	4.95714e-05	0.00204914	2.29527	down	4.30477
Gm9776	-0.965	7.24667	-6.74861	4.96344e-05	0.00204914	2.29397	stable	4.30422
Fem1b	1.09056	8.68889	6.74666	4.97549e-05	0.00205068	2.29148	up	4.30316
Hoxb8	-1.485	7.5475	-6.74453	4.98862e-05	0.00205266	2.28878	down	4.30202
9930021J03Rik	1.12264	7.48257	6.73889	5.02365e-05	0.002062	2.28161	up	4.29898
Clip3	-1.01667	7.34319	-6.73819	5.02805e-05	0.002062	2.28071	down	4.2986
Map3k1	0.948889	8.82194	6.73466	5.05013e-05	0.00206762	2.27622	stable	4.2967
Ctnnal1	1.82528	7.54736	6.72878	5.08715e-05	0.00207932	2.26874	up	4.29353
BC052040	-1.17028	7.85347	-6.72108	5.13608e-05	0.0020929	2.25892	down	4.28937
Kpna2	1.20194	7.49264	6.72088	5.13735e-05	0.0020929	2.25867	up	4.28926
Cebpd	1.41194	7.69764	6.70972	5.20919e-05	0.00211866	2.24443	up	4.28323
2022-03-07	1.09486	7.7416	6.70822	5.21893e-05	0.00211913	2.24252	up	4.28242
Ept1	0.942639	9.51757	6.70473	5.24167e-05	0.00212486	2.23806	stable	4.28053
Atp7a	1.10903	7.64479	6.699	5.27927e-05	0.00213064	2.23073	up	4.27743
Eif4ebp1	1.09111	10.6871	6.69889	5.28e-05	0.00213064	2.23059	up	4.27737
Sat1	0.934722	10.9776	6.6986	5.28187e-05	0.00213064	2.23023	stable	4.27721
1110021L09Rik	-0.965139	9.00285	-6.68763	5.35464e-05	0.00215176	2.2162	stable	4.27127
Fbln5	-1.06986	10.8447	-6.68599	5.36564e-05	0.00215176	2.2141	down	4.27038
Hnrpdl	0.905	9.52931	6.68571	5.36748e-05	0.00215176	2.21375	stable	4.27023
Gm15217	-0.996528	8.26715	-6.68546	5.36915e-05	0.00215176	2.21343	stable	4.27009
Gm4980	-1.05611	7.15639	-6.68094	5.39958e-05	0.00216045	2.20763	down	4.26764
Tnfsf10	-0.932222	7.33861	-6.67885	5.41365e-05	0.00216256	2.20496	stable	4.26651
Srpx2	-1.18556	7.64306	-6.67604	5.4327e-05	0.00216666	2.20136	down	4.26498
Ebf1	-0.837083	7.58215	-6.67071	5.46898e-05	0.00217581	2.19454	stable	4.26209
Taf6	-0.890417	8.7084	-6.6694	5.47794e-05	0.00217581	2.19286	stable	4.26138
B3gnt8	-1.22278	5.84806	-6.66879	5.48212e-05	0.00217581	2.19208	down	4.26105
Dnttip2	1.07	7.155	6.66703	5.49422e-05	0.00217711	2.18981	up	4.26009
2310047B19Rik	-0.911806	7.9616	-6.66511	5.50743e-05	0.00217884	2.18735	stable	4.25905
2310081J21Rik	-0.971944	7.71347	-6.66119	5.53454e-05	0.00218547	2.18232	stable	4.25692
Mpst	-0.988889	8.49264	-6.66012	5.54192e-05	0.00218547	2.18095	stable	4.25634
Crem	0.977778	6.57556	6.65878	5.55122e-05	0.00218564	2.17923	stable	4.25561
Eif2ak3	1.46861	7.87181	6.65623	5.56899e-05	0.00218842	2.17595	up	4.25422
Il11	1.31583	6.43681	6.65395	5.58491e-05	0.00218842	2.17303	up	4.25298
Ccnjl	-0.833889	6.10611	-6.6539	5.58523e-05	0.00218842	2.17297	stable	4.25296
Fbxo21	-1.00944	9.44	-6.65268	5.5938e-05	0.00218842	2.17139	down	4.25229
Irs3	-1.02333	6.86056	-6.64843	5.62363e-05	0.00219379	2.16594	down	4.24998
Zbtb43	0.9075	7.27486	6.6478	5.62806e-05	0.00219379	2.16513	stable	4.24964
Nipbl	1.01653	7.88799	6.64693	5.63423e-05	0.00219379	2.16401	up	4.24917
Gna13	0.925139	9.10743	6.64354	5.65818e-05	0.00219964	2.15966	stable	4.24732
Tmem141	-0.866944	9.34694	-6.63887	5.69144e-05	0.00220909	2.15365	stable	4.24478
Tox3	-1.30139	8.88	-6.63457	5.72222e-05	0.00221736	2.14811	down	4.24244
Cirh1a	1.36236	9.44243	6.63338	5.73075e-05	0.00221736	2.14659	up	4.24179
Npr3	-1.11917	6.78	-6.63044	5.75196e-05	0.0022211	2.1428	down	4.24018
Hsd17b14	-1.15389	7.51153	-6.62781	5.77094e-05	0.0022211	2.13942	down	4.23875
Tgif1	0.962639	8.34563	6.62696	5.7771e-05	0.0022211	2.13832	stable	4.23829
Akap9	0.908333	6.88333	6.62586	5.78507e-05	0.0022211	2.13691	stable	4.23769
Prkag3	1.16139	6.97958	6.62581	5.78547e-05	0.0022211	2.13684	up	4.23766
Cyp2r1	-0.867222	5.74458	-6.62276	5.80768e-05	0.00222294	2.13291	stable	4.236
Gpr81	-1.04	6.48222	-6.62114	5.81951e-05	0.00222294	2.13082	down	4.23511
Gtf2f2	1.05403	7.37882	6.62062	5.82327e-05	0.00222294	2.13016	up	4.23483
Gm19760	1.16292	5.54785	6.62011	5.82702e-05	0.00222294	2.1295	up	4.23455
Spa17	-1.29056	7.89639	-6.61897	5.83537e-05	0.00222294	2.12803	down	4.23393
Pde4c	-1.04083	8.57444	-6.61311	5.87851e-05	0.00223374	2.12047	down	4.23073
Pcgf5	0.945278	6.65986	6.61174	5.88864e-05	0.00223374	2.11871	stable	4.22999
Slc43a2	-1.04944	9.37778	-6.61057	5.8973e-05	0.00223374	2.1172	down	4.22935
Zfp467	-1.18986	7.74979	-6.60877	5.91068e-05	0.00223374	2.11488	down	4.22836
Fam135a	0.964306	7.80576	6.60784	5.91759e-05	0.00223374	2.11368	stable	4.22786
Gldc	1.23542	10.687	6.60777	5.9181e-05	0.00223374	2.11359	up	4.22782
Nras	0.93875	8.68715	6.60543	5.93559e-05	0.0022355	2.11056	stable	4.22654
Gucy1a2	-0.9675	7.10958	-6.60427	5.94425e-05	0.0022355	2.10906	stable	4.2259
Art4	-0.9475	7.25681	-6.6035	5.94997e-05	0.0022355	2.10808	stable	4.22549
Btg3	1.11694	8.54333	6.59724	5.99708e-05	0.00224977	2.09999	up	4.22206
BC057022	-0.98375	7.37035	-6.58007	6.12821e-05	0.00229547	2.07779	stable	4.21267
Ippk	1.14569	7.09993	6.56997	6.20686e-05	0.0023214	2.06471	up	4.20713
Entpd1	1.07236	7.7759	6.56512	6.24503e-05	0.00232948	2.05842	up	4.20447
Il1r2	1.48139	5.35986	6.56428	6.2516e-05	0.00232948	2.05734	up	4.20401
Hsp90b1	1.02944	10.0269	6.56363	6.25681e-05	0.00232948	2.05649	up	4.20365
BC027231	1.1175	7.38681	6.55977	6.28734e-05	0.00233466	2.05149	up	4.20153
Smo	-1.01389	9.77014	-6.55948	6.28966e-05	0.00233466	2.05111	down	4.20137
Hivep2	1.18722	7.73583	6.55537	6.32243e-05	0.00234329	2.04578	up	4.19912
Dnm1l	1.06736	8.70826	6.55039	6.36237e-05	0.00235455	2.03932	up	4.19638
Map4k2	-0.925556	8.70583	-6.54651	6.39367e-05	0.00236259	2.03428	stable	4.19425
Tfec	0.861111	7.94125	6.54489	6.40682e-05	0.0023639	2.03217	stable	4.19336
Nop56	1.29472	7.95097	6.53857	6.45831e-05	0.00237934	2.02395	up	4.18988
Ppp4r2	0.883889	8.54722	6.53732	6.46855e-05	0.00237956	2.02233	stable	4.18919
1500010J02Rik	-0.912778	7.96833	-6.53337	6.501e-05	0.00238793	2.01719	stable	4.18702
Prpf40a	0.930278	7.15514	6.52898	6.53728e-05	0.00239531	2.01148	stable	4.1846
Klhl36	-0.993472	8.22285	-6.5273	6.55123e-05	0.00239531	2.00929	stable	4.18368
Tcf7l1	-1.05417	7.93764	-6.52721	6.55197e-05	0.00239531	2.00918	down	4.18363
Mir17hg	1.07208	5.07035	6.52625	6.55995e-05	0.00239531	2.00793	up	4.1831
Nr1h4	1.14694	8.44125	6.52495	6.57075e-05	0.0023957	2.00624	up	4.18238
Las1l	1.24653	7.42188	6.52177	6.59729e-05	0.00240182	2.0021	up	4.18063
Rb1cc1	0.99	7.87583	6.5169	6.63822e-05	0.00241316	1.99575	stable	4.17795
Plscr1	0.884722	9.80569	6.51326	6.669e-05	0.00242078	1.991	stable	4.17594
Gm962	-0.937222	7.60778	-6.50558	6.73435e-05	0.00243871	1.98099	stable	4.1717
Tas2r135	1.3275	5.07847	6.50513	6.7382e-05	0.00243871	1.98041	up	4.17146
Ssh2	0.998889	8.07972	6.50101	6.77359e-05	0.00244625	1.97503	stable	4.16918
Ptbp2	0.930417	8.27646	6.49874	6.79317e-05	0.00244625	1.97206	stable	4.16793
Sla	0.899028	6.62507	6.4987	6.79354e-05	0.00244625	1.97201	stable	4.1679
Tbk1	0.906528	7.36687	6.4981	6.79873e-05	0.00244625	1.97123	stable	4.16757
9230110C19Rik	-1.01528	6.65375	-6.49588	6.81789e-05	0.00244778	1.96834	down	4.16635
Cdh5	0.814167	10.4585	6.49531	6.82285e-05	0.00244778	1.96759	stable	4.16603
Ano8	-0.91625	6.8534	-6.49196	6.85201e-05	0.00245467	1.96321	stable	4.16418
Naa25	1.21028	7.49014	6.48974	6.87135e-05	0.00245803	1.96032	up	4.16296
Atf6	1.14153	8.7659	6.48792	6.88737e-05	0.00246019	1.95793	up	4.16195
Mlkl	1.20417	6.26069	6.4737	7.01328e-05	0.00250154	1.93933	up	4.15408
Ccl11	1.68319	6.93563	6.46805	7.06392e-05	0.00251596	1.93194	up	4.15095
Nuak1	-0.973056	7.99139	-6.46431	7.09773e-05	0.00251877	1.92703	stable	4.14888
Slc13a1	1.19806	11.754	6.464	7.10055e-05	0.00251877	1.92663	up	4.14871
Ldoc1l	-1.13569	7.68646	-6.4634	7.10601e-05	0.00251877	1.92584	down	4.14837
Tars	1.29819	7.40354	6.46266	7.11268e-05	0.00251877	1.92487	up	4.14797
Bahcc1	-1.06556	7.80667	-6.46093	7.12839e-05	0.00252071	1.92261	down	4.14701
Fam189a2	-1.12472	7.59264	-6.45464	7.18592e-05	0.00253741	1.91435	down	4.14352
Samd5	1.34694	6.66903	6.45008	7.22789e-05	0.00254858	1.90837	up	4.14099
Sema7a	1.46597	8.88174	6.44035	7.31836e-05	0.00257392	1.8956	up	4.13559
Tubg2	-1.09583	5.50347	-6.44011	7.32064e-05	0.00257392	1.89528	down	4.13545
Otud7b	0.850556	7.78333	6.43818	7.33877e-05	0.00257662	1.89274	stable	4.13438
Sf3b3	1.00417	9.29792	6.43698	7.35e-05	0.00257689	1.89117	up	4.13371
Slc10a6	1.65986	6.87465	6.43506	7.36804e-05	0.00257955	1.88865	up	4.13265
0610010F05Rik	0.859583	6.86104	6.4222	7.49045e-05	0.00261868	1.87173	stable	4.12549
Atp13a2	-0.866667	7.70083	-6.41664	7.54405e-05	0.00263314	1.8644	stable	4.1224
Son	0.920139	8.38924	6.41569	7.55318e-05	0.00263314	1.86316	stable	4.12187
Niacr1	1.28194	5.84792	6.41306	7.57874e-05	0.0026381	1.85969	up	4.1204
Hist2h2be	-1.04736	6.6559	-6.41202	7.58881e-05	0.0026381	1.85833	down	4.11983
Klf4	0.926111	8.16361	6.40693	7.63858e-05	0.00264639	1.85161	stable	4.11699
Lamc3	-1.01764	8.21118	-6.40685	7.63935e-05	0.00264639	1.85151	down	4.11694
Lrrc61	-1.31986	8.62618	-6.40612	7.6465e-05	0.00264639	1.85055	down	4.11654
Tmem41b	0.839583	9.20243	6.4052	7.65559e-05	0.00264639	1.84933	stable	4.11602
Pum2	1.15597	8.96035	6.40347	7.67259e-05	0.00264855	1.84705	up	4.11506
Fkbp5	1.67931	7.57257	6.40164	7.6906e-05	0.00265105	1.84464	up	4.11404
Hist1h2bk	-1.55111	6.57139	-6.398	7.72664e-05	0.002658	1.83984	down	4.11201
Tsr1	1.24694	7.43583	6.39743	7.73232e-05	0.002658	1.83908	up	4.11169
Fbxo38	0.908889	7.59681	6.3945	7.76154e-05	0.00265899	1.83521	stable	4.11005
Fzd1	-1.01514	8.96521	-6.39412	7.76524e-05	0.00265899	1.83472	down	4.10985
Fhod1	-0.967917	7.71396	-6.39389	7.76756e-05	0.00265899	1.83441	stable	4.10972
Pik3c2b	-0.922083	7.19618	-6.39233	7.78317e-05	0.00266064	1.83235	stable	4.10884
Insrr	-1.11069	8.43299	-6.38892	7.81738e-05	0.00266863	1.82784	down	4.10694
6330545A04Rik	-0.952222	6.39444	-6.38751	7.83151e-05	0.0026697	1.82599	stable	4.10615
Tmem231	-1.00944	8.67333	-6.38616	7.84521e-05	0.0026697	1.82419	down	4.1054
Tax1bp1	0.867083	8.25632	6.38538	7.85302e-05	0.0026697	1.82317	stable	4.10496
Lpcat1	-0.830972	7.50215	-6.38153	7.89204e-05	0.00267927	1.81808	stable	4.10281
Zfand2a	1.5425	8.12361	6.37961	7.91151e-05	0.00268219	1.81555	up	4.10174
B4galt1	0.943056	9.34764	6.37775	7.93056e-05	0.00268257	1.81308	stable	4.1007
Cltc	0.986389	10.1474	6.37737	7.93441e-05	0.00268257	1.81258	stable	4.10049
Zswim6	1.06903	9.54368	6.3755	7.95357e-05	0.00268537	1.8101	up	4.09944
Dmtf1	1.0625	7.14264	6.37417	7.96718e-05	0.00268628	1.80834	up	4.0987
Nmd3	1.155	8.08083	6.36688	8.04231e-05	0.00270791	1.7987	up	4.09462
Hspa8	0.925694	8.08771	6.36166	8.09665e-05	0.00271698	1.79178	stable	4.09169
Kpna1	1.10639	7.17264	6.36069	8.10671e-05	0.00271698	1.79051	up	4.09116
Slc46a1	-0.860139	10.7422	-6.36062	8.10744e-05	0.00271698	1.79041	stable	4.09112
Sptlc2	1.59625	10.1719	6.36006	8.11334e-05	0.00271698	1.78967	up	4.0908
Nab1	0.881111	7.23167	6.3573	8.14226e-05	0.00272296	1.78601	stable	4.08926
Gm7334	0.996111	8.77667	6.35472	8.16948e-05	0.00272836	1.78258	stable	4.08781
Ghdc	-0.938194	8.3891	-6.35177	8.20056e-05	0.00273329	1.77868	stable	4.08616
Lrrc32	1.19875	9.87854	6.35122	8.20641e-05	0.00273329	1.77795	up	4.08585
Nup153	1.01875	9.44424	6.34784	8.24232e-05	0.00274154	1.77346	up	4.08395
Egr2	1.56972	7.91153	6.34287	8.29533e-05	0.00275546	1.76687	up	4.08117
Klrg2	1.03972	7.23	6.34113	8.31405e-05	0.00275796	1.76455	up	4.08019
Eea1	0.945556	7.545	6.33364	8.39495e-05	0.00278105	1.7546	stable	4.07598
Dusp10	1.13528	7.00125	6.33247	8.40765e-05	0.00278152	1.75305	up	4.07533
Dph5	0.883611	5.60292	6.33053	8.42875e-05	0.00278476	1.75047	stable	4.07424
Steap1	1.11819	7.10215	6.32834	8.45266e-05	0.00278893	1.74756	up	4.07301
Tle2	-0.823333	6.97611	-6.32538	8.48512e-05	0.00278902	1.74362	stable	4.07134
Mrap	1.46292	6.14424	6.32466	8.49298e-05	0.00278902	1.74267	up	4.07094
Sh3bp1	-0.898333	7.99528	-6.32435	8.4964e-05	0.00278902	1.74226	stable	4.07077
Rnf19a	0.900139	7.9084	6.32419	8.49821e-05	0.00278902	1.74204	stable	4.07067
Csde1	1.00056	10.0178	6.32196	8.52276e-05	0.00279252	1.73907	up	4.06942
Ell	0.882222	9.49583	6.32116	8.53153e-05	0.00279252	1.73802	stable	4.06897
Pi15	1.71569	7.26312	6.32002	8.54418e-05	0.00279295	1.7365	up	4.06833
Mir222	1.37611	4.69972	6.31639	8.58441e-05	0.00280238	1.73167	up	4.06629
Pla2g15	-0.860694	7.49326	-6.31167	8.63709e-05	0.00281585	1.72538	stable	4.06363
Amd1	1.25903	8.03729	6.31059	8.64919e-05	0.00281607	1.72394	up	4.06302
Gm13308	-0.821806	7.98521	-6.29922	8.77765e-05	0.00285413	1.70879	stable	4.05662
Huwe1	1.10375	9.7709	6.29579	8.81678e-05	0.00286121	1.70422	up	4.05469
Vwa1	-0.978472	6.21854	-6.29508	8.82498e-05	0.00286121	1.70326	stable	4.05429
Hmgcs1	1.00167	10.0542	6.29427	8.83425e-05	0.00286121	1.70218	up	4.05383
Il22ra1	-1.07097	7.47007	-6.28867	8.89869e-05	0.00287341	1.69471	down	4.05067
Ccdc162	-1.205	7.54583	-6.28831	8.90289e-05	0.00287341	1.69423	down	4.05047
Icam1	0.928472	9.21924	6.28796	8.90691e-05	0.00287341	1.69376	stable	4.05027
Npm1	0.895972	5.81049	6.2861	8.92844e-05	0.00287659	1.69128	stable	4.04922
Cog3	0.934722	7.52931	6.28494	8.94196e-05	0.00287719	1.68972	stable	4.04857
Rbbp8	0.87	6.8225	6.28383	8.95479e-05	0.00287756	1.68825	stable	4.04794
Hspa5	1.4025	8.66264	6.28207	8.97534e-05	0.00287918	1.68589	up	4.04695
Fam53b	-0.923056	7.35486	-6.28072	8.99115e-05	0.00287918	1.68409	stable	4.04618
Fxr1	0.896944	7.82236	6.2804	8.99489e-05	0.00287918	1.68366	stable	4.046
Reck	-0.930972	7.22021	-6.27704	9.03424e-05	0.00288674	1.67917	stable	4.04411
Ugp2	0.975972	9.3391	6.27638	9.04192e-05	0.00288674	1.6783	stable	4.04374
Met	1.41917	9.54597	6.2738	9.07235e-05	0.00289271	1.67484	up	4.04228
Spag9	1.11333	8.77944	6.27013	9.11577e-05	0.00289689	1.66993	up	4.04021
Gars	0.927778	9.40194	6.26912	9.12775e-05	0.00289689	1.66858	stable	4.03964
2410022L05Rik	-1.08944	6.77	-6.26897	9.1296e-05	0.00289689	1.66838	down	4.03955
Cmtm8	-1.31847	8.6684	-6.26873	9.13247e-05	0.00289689	1.66805	down	4.03941
1810019D21Rik	-0.928194	7.30313	-6.26158	9.21783e-05	0.0029202	1.65849	stable	4.03537
Anxa3	1.40042	7.76271	6.25904	9.24832e-05	0.0029261	1.65509	up	4.03394
Kpna4	0.966389	7.84431	6.25789	9.26222e-05	0.00292674	1.65355	stable	4.03329
Mir29b-2	0.8525	6.76625	6.25283	9.32354e-05	0.00294235	1.64676	stable	4.03042
Sirt5	-0.8325	7.73764	-6.24966	9.36218e-05	0.00295076	1.64251	stable	4.02862
Prkx	0.963611	10.0721	6.24822	9.37975e-05	0.00295253	1.64059	stable	4.02781
Zfp131	1.15944	7.62722	6.24644	9.40153e-05	0.00295561	1.6382	up	4.0268
Gm6213	-0.839861	5.01757	-6.24166	9.46033e-05	0.0029703	1.63179	stable	4.02409
Zfp451	0.961528	6.75312	6.23955	9.48641e-05	0.0029732	1.62896	stable	4.0229
Stk17b	1.29597	8.64035	6.23896	9.49369e-05	0.0029732	1.62817	up	4.02256
Unc93b1	-1.15458	8.75507	-6.23151	9.58659e-05	0.00299849	1.61816	down	4.01834
Lrrn1	-1.29583	7.73486	-6.22782	9.63284e-05	0.00300913	1.61321	down	4.01625
Pigs	-1.0375	9.21542	-6.22669	9.64718e-05	0.0030098	1.61168	down	4.0156
Usp21	-0.995694	9.66604	-6.22075	9.72239e-05	0.00302943	1.60369	stable	4.01223
Mageh1	-0.8675	6.60042	-6.21765	9.76189e-05	0.00303647	1.59953	stable	4.01047
2410075B13Rik	-0.852917	5.75257	-6.21704	9.76962e-05	0.00303647	1.59871	stable	4.01012
1810043H04Rik	-0.909583	8.79576	-6.21478	9.79853e-05	0.00304162	1.59567	stable	4.00884
Fnbp1l	1.00958	7.26924	6.21223	9.83128e-05	0.00304325	1.59224	up	4.00739
Dnaja2	0.824028	9.52354	6.2122	9.83177e-05	0.00304325	1.59219	stable	4.00737
Tpbg	1.30736	7.91438	6.21021	9.8573e-05	0.00304325	1.58952	up	4.00624
1700007K13Rik	-0.960972	6.69465	-6.20871	9.8768e-05	0.00304325	1.58749	stable	4.00538
Snai2	-1.3025	8.53347	-6.20802	9.88563e-05	0.00304325	1.58657	down	4.005
Birc2	1.13556	6.225	6.20799	9.88608e-05	0.00304325	1.58653	up	4.00498
Iws1	0.907639	7.15451	6.20737	9.89404e-05	0.00304325	1.5857	stable	4.00463
Nfkbia	0.874167	9.41986	6.20672	9.90256e-05	0.00304325	1.58481	stable	4.00425
E530011L22Rik	-0.792639	6.2391	-6.19559	0.00010048	0.00308059	1.56982	stable	3.99792
Hoxa10	-0.8275	7.99472	-6.19518	0.000100534	0.00308059	1.56926	stable	3.99769
Cybasc3	-0.948889	8.79528	-6.19456	0.000100616	0.00308059	1.56843	stable	3.99733
Rap1b	0.974167	9.96819	6.19178	0.000100983	0.003088	1.56468	stable	3.99575
Ncl	1.02167	8.71639	6.18828	0.000101448	0.00309513	1.55996	up	3.99376
Patz1	-0.871111	7.87139	-6.18814	0.000101467	0.00309513	1.55976	stable	3.99367
Rif1	0.887639	6.17132	6.18402	0.000102017	0.00310804	1.55421	stable	3.99133
Shb	1.02833	8.97056	6.17128	0.000103739	0.00315661	1.53699	up	3.98406
Utp14a	1.00778	5.79111	6.16918	0.000104025	0.0031614	1.53416	up	3.98286
Itsn2	0.827361	7.34326	6.16545	0.000104536	0.00317302	1.52912	stable	3.98073
Rbm39	0.883472	10.0444	6.16031	0.000105245	0.00319063	1.52216	stable	3.9778
Tmem204	-0.85625	8.08882	-6.15596	0.00010585	0.00319957	1.51627	stable	3.97531
Vamp5	-0.895833	8.50903	-6.15498	0.000105987	0.00319957	1.51494	stable	3.97475
Slc25a24	1.30139	7.12236	6.15416	0.000106101	0.00319957	1.51383	up	3.97428
2010320M18Rik	-0.802083	7.18743	-6.15395	0.00010613	0.00319957	1.51355	stable	3.97416
Top1	0.865278	8.38167	6.15353	0.000106189	0.00319957	1.51298	stable	3.97392
Scfd1	0.928194	6.99354	6.14667	0.000107152	0.00322464	1.50369	stable	3.97
Eif4g2	0.867361	10.5753	6.14479	0.000107418	0.0032287	1.50114	stable	3.96892
Ercc1	0.830556	8.74403	6.13937	0.000108189	0.00324792	1.49378	stable	3.96582
Tmem178	0.858611	10.1051	6.1337	0.000109001	0.00326103	1.4861	stable	3.96257
Celsr2	-1.11597	9.23076	-6.13316	0.000109078	0.00326103	1.48536	down	3.96226
Pppde1	1.11889	6.85806	6.13273	0.000109141	0.00326103	1.48477	up	3.96201
Zer1	-1.09792	7.99882	-6.13263	0.000109155	0.00326103	1.48464	down	3.96196
Efha2	0.801528	7.82437	6.12887	0.000109698	0.00327327	1.47954	stable	3.9598
Pdcd10	0.862222	6.74722	6.12351	0.000110477	0.00329254	1.47225	stable	3.95673
1110058L19Rik	-1.31278	7.86028	-6.12238	0.000110642	0.00329346	1.47072	down	3.95608
Ptpn22	0.875278	6.28333	6.11985	0.000111013	0.00329792	1.46728	stable	3.95463
Lamc1	1.03167	8.93	6.11953	0.000111059	0.00329792	1.46685	up	3.95445
A730063M14Rik	-0.898611	5.56875	-6.11853	0.000111207	0.00329832	1.46548	stable	3.95387
Rab7l1	-0.844861	7.69743	-6.11735	0.000111379	0.00329948	1.46389	stable	3.95319
Uba3	0.883472	8.88924	6.1162	0.00011155	0.00330055	1.46232	stable	3.95253
Tdp2	0.833333	8.03056	6.11362	0.000111931	0.00330626	1.45881	stable	3.95105
Mppe1	-0.802639	7.05549	-6.11308	0.000112011	0.00330626	1.45807	stable	3.95074
Ddx52	0.931528	6.4366	6.11212	0.000112153	0.00330649	1.45677	stable	3.95019
Srsf11	0.801806	8.75507	6.11063	0.000112374	0.00330906	1.45474	stable	3.94933
Scn4b	-1.23417	7.88292	-6.10784	0.000112789	0.00331338	1.45095	down	3.94773
Il6	2.81917	4.93681	6.10708	0.000112903	0.00331338	1.4499	up	3.94729
Nckap1	0.990833	9.40333	6.10694	0.000112924	0.00331338	1.44972	stable	3.94721
Cckar	-1.02278	9.50722	-6.10345	0.000113447	0.00332311	1.44497	down	3.94521
Sdad1	1.22847	6.49285	6.10292	0.000113525	0.00332311	1.44425	up	3.94491
2410042D21Rik	0.966389	6.84681	6.09962	0.000114023	0.00333371	1.43976	stable	3.94301
Emx1	-1.34319	7.7466	-6.09849	0.000114194	0.00333476	1.43821	down	3.94236
Neil1	-0.821111	7.71444	-6.0973	0.000114373	0.00333604	1.4366	stable	3.94168
AA474331	-0.918611	7.59208	-6.09188	0.000115198	0.00335613	1.4292	stable	3.93856
1700096K18Rik	-1.61625	7.76479	-6.088	0.000115791	0.00336776	1.42392	down	3.93633
Cxcl12	-1.16736	10.5902	-6.08701	0.000115943	0.00336776	1.42257	down	3.93575
Vcl	1.49583	9.47903	6.0866	0.000116007	0.00336776	1.422	up	3.93551
Dhcr7	-0.920278	7.64431	-6.08434	0.000116355	0.00337292	1.41892	stable	3.93421
Col12a1	0.894722	6.59125	6.08322	0.000116527	0.00337292	1.4174	stable	3.93357
Mir1199	-0.905972	8.12146	-6.08278	0.000116595	0.00337292	1.4168	stable	3.93332
Gda	1.05875	6.23632	6.08171	0.000116761	0.00337374	1.41534	up	3.9327
Cdkn2c	-0.954306	7.43493	-6.07974	0.000117067	0.00337864	1.41264	stable	3.93156
Eml4	0.908194	7.79257	6.07811	0.000117321	0.00338199	1.41041	stable	3.93063
2310067B10Rik	-0.944028	9.5066	-6.07701	0.000117492	0.00338297	1.40891	stable	3.92999
Ppfibp1	1.18236	8.41201	6.07393	0.000117972	0.00339284	1.40472	up	3.92822
Capn1	-0.937917	9.24882	-6.07047	0.000118517	0.00340452	1.39998	stable	3.92622
Ftsj3	0.988472	6.80243	6.06947	0.000118674	0.00340506	1.39862	stable	3.92565
Syt14	1.07764	7.33326	6.06727	0.00011902	0.0034093	1.39561	up	3.92438
Ptpru	-1.05375	7.70826	-6.06678	0.000119098	0.0034093	1.39494	down	3.9241
Dot1l	1.11889	10.0472	6.06555	0.000119294	0.00341094	1.39325	up	3.92338
Mtss1l	-0.992222	8.30444	-6.05942	0.000120269	0.00343485	1.38487	stable	3.91985
Cd44	0.983333	5.2475	6.05437	0.000121078	0.00345395	1.37797	stable	3.91693
Vim	1.10819	10.6953	6.05128	0.000121577	0.00346417	1.37374	up	3.91515
1700024P16Rik	1.15903	5.12243	6.04421	0.000122726	0.00349288	1.36406	up	3.91106
Gadd45g	1.04569	9.66132	6.03576	0.000124116	0.00352835	1.35247	up	3.90617
Fgd1	-0.944722	6.87833	-6.03455	0.000124317	0.00352999	1.35081	stable	3.90547
1600029D21Rik	1.17625	11.1162	6.03042	0.000125002	0.00354368	1.34515	up	3.90308
Slc22a28	-0.803333	8.16611	-6.02921	0.000125205	0.00354368	1.34348	stable	3.90238
St3gal1	0.82	9.05514	6.02837	0.000125345	0.00354368	1.34233	stable	3.90189
Wdr72	1.36583	8.69833	6.02819	0.000125374	0.00354368	1.34209	up	3.90179
B3gat2	-0.845972	8.79813	-6.01438	0.000127707	0.00360548	1.32312	stable	3.89379
Myo1e	1.23097	8.48701	6.01053	0.000128365	0.00361637	1.31782	up	3.89155
Gm889	0.801528	5.1009	6.01041	0.000128386	0.00361637	1.31766	stable	3.89148
Eno2	1.03694	6.42194	6.00806	0.00012879	0.00361674	1.31442	up	3.89012
Tmem87b	0.990417	7.77049	6.00795	0.000128808	0.00361674	1.31428	stable	3.89006
Map3k5	1.34472	8.38458	6.00711	0.000128952	0.00361674	1.31313	up	3.88957
Bcl7a	-0.872083	9.03465	-6.00646	0.000129064	0.00361674	1.31223	stable	3.88919
Hmga1-rs1	1.44042	10.9926	6.00527	0.00012927	0.00361674	1.31059	up	3.8885
Serinc1	0.839028	10.3352	6.00387	0.000129513	0.00361674	1.30866	stable	3.88769
Rad54l2	1.26792	7.90729	6.00248	0.000129753	0.00361674	1.30675	up	3.88688
Eid3	1.77833	5.69139	6.00224	0.000129795	0.00361674	1.30642	up	3.88674
Sgk1	0.962361	10.718	6.00201	0.000129834	0.00361674	1.30611	stable	3.88661
Pld4	-1.02069	7.65257	-6.00161	0.000129905	0.00361674	1.30555	down	3.88638
Dnajb9	1.07014	11.2885	6.00098	0.000130013	0.00361674	1.30469	up	3.88601
Usp31	0.996806	7.52604	5.99858	0.000130432	0.00362258	1.30138	stable	3.88462
Magi3	1.13375	7.5066	5.99809	0.000130517	0.00362258	1.30071	up	3.88433
Usp24	1.13806	8.50153	5.99306	0.000131399	0.00364295	1.29378	up	3.88141
Hnrnpa1	1.055	8.63528	5.99142	0.000131688	0.00364687	1.29152	up	3.88045
Pou3f3	-1.20278	9.76736	-5.98876	0.000132157	0.00365575	1.28786	down	3.87891
Mboat1	0.92375	8.17563	5.98486	0.000132848	0.00366902	1.28249	stable	3.87664
Apaf1	0.879306	6.6634	5.98438	0.000132934	0.00366902	1.28182	stable	3.87636
Clu	1.16708	9.90799	5.97661	0.000134326	0.00370327	1.2711	up	3.87184
Cacng7	-1.34542	8.18229	-5.97542	0.00013454	0.00370505	1.26946	down	3.87115
D8Ertd82e	0.888056	9.02431	5.97422	0.000134756	0.00370685	1.26781	stable	3.87045
Epc2	0.830278	7.26069	5.96905	0.000135695	0.00372804	1.26066	stable	3.86744
Scrn2	-0.822778	8.75125	-5.96831	0.000135829	0.00372804	1.25964	stable	3.86701
Bcl2l1	0.797917	8.93785	5.96505	0.000136425	0.00374023	1.25514	stable	3.86511
Crtc1	-0.871528	8.5459	-5.96049	0.000137262	0.00375899	1.24884	stable	3.86245
AI467606	-0.786944	5.97764	-5.95509	0.00013826	0.00378213	1.24138	stable	3.8593
Fga	1.42056	6.14361	5.95352	0.000138554	0.00378533	1.2392	up	3.85838
Itpkc	1.04444	7.15889	5.95198	0.00013884	0.00378533	1.23707	up	3.85748
Gm8439	0.915278	5.79486	5.95148	0.000138933	0.00378533	1.23638	stable	3.85719
O3far1	1.31944	6.19611	5.95117	0.000138991	0.00378533	1.23595	up	3.85701
Tet2	1.11014	8.45743	5.94729	0.000139718	0.00380092	1.23058	up	3.85475
Hspbap1	0.837778	7.5925	5.94506	0.000140138	0.00380813	1.22749	stable	3.85344
Wdtc1	-0.902083	9.47271	-5.94378	0.000140378	0.00381047	1.22573	stable	3.8527
Lilrb3	1.10681	6.41312	5.94217	0.000140683	0.00381067	1.22349	up	3.85176
AA415398	-0.965833	6.75458	-5.94211	0.000140695	0.00381067	1.22341	stable	3.85172
Ahctf1	0.965139	7.10785	5.93745	0.00014158	0.00383043	1.21695	stable	3.849
Psmb9	-0.801111	6.95569	-5.93648	0.000141764	0.00383121	1.21561	stable	3.84843
Plxna2	1.67125	8.33451	5.93537	0.000141977	0.0038315	1.21407	up	3.84778
Fn3k	-0.979444	7.22861	-5.93414	0.000142212	0.0038315	1.21236	stable	3.84706
Trib3	0.919861	6.5784	5.93399	0.000142241	0.0038315	1.21215	stable	3.84697
Abhd14a	-0.829722	8.28194	-5.92905	0.00014319	0.00385283	1.20531	stable	3.84409
1300014I06Rik	0.873056	8.09153	5.92665	0.000143655	0.00386113	1.20197	stable	3.84268
Asb15	-1.3075	6.64097	-5.92275	0.000144411	0.00387296	1.19657	down	3.8404
Krt8	2.20833	9.99722	5.92215	0.000144527	0.00387296	1.19574	up	3.84005
Ppp1r12a	0.9425	7.69139	5.92195	0.000144566	0.00387296	1.19546	stable	3.83993
Nhlrc4	-0.893333	5.27278	-5.91502	0.000145923	0.00390505	1.18584	stable	3.83588
Palm	-0.832222	9.30792	-5.91353	0.000146218	0.00390871	1.18376	stable	3.835
Spnb2	1.25986	10.1603	5.91196	0.000146526	0.00391271	1.18159	up	3.83408
Prosapip1	-1.00194	8.92819	-5.91004	0.000146906	0.00391399	1.17892	down	3.83296
Cars	1.18278	7.6575	5.90945	0.000147025	0.00391399	1.17809	up	3.83261
Mosc1	0.856667	5.81389	5.90932	0.00014705	0.00391399	1.17791	stable	3.83253
Trim24	0.954028	9.16576	5.90814	0.000147284	0.00391495	1.17628	stable	3.83185
Pddc1	-0.992639	9.07118	-5.90754	0.000147404	0.00391495	1.17544	stable	3.83149
Zbtb11	1.06167	8.22222	5.90537	0.000147837	0.00392222	1.17242	up	3.83022
5430416N02Rik	1.14847	7.21646	5.89978	0.000148956	0.00394395	1.16465	up	3.82694
Rpusd3	-1.06819	8.17354	-5.89968	0.000148976	0.00394395	1.16452	down	3.82688
Anxa2	1.28847	8.82868	5.89873	0.000149167	0.00394476	1.1632	up	3.82633
Ptpn23	1.02819	9.13215	5.89392	0.000150141	0.00396626	1.1565	up	3.8235
Trerf1	-0.889583	6.84146	-5.89112	0.000150711	0.00397684	1.1526	stable	3.82186
Fermt2	0.993333	8.56111	5.89037	0.000150864	0.00397684	1.15155	stable	3.82141
Tada3	-0.834444	7.73528	-5.88725	0.000151501	0.00398623	1.14721	stable	3.81959
Gas2l3	1.39014	6.28604	5.88696	0.00015156	0.00398623	1.14681	up	3.81942
2510049J12Rik	0.978333	8.06417	5.8861	0.000151736	0.00398623	1.14561	stable	3.81891
Rhbdf2	0.819583	8.48424	5.88547	0.000151867	0.00398623	1.14473	stable	3.81854
Rnu7	-1.42972	4.07208	-5.88444	0.000152078	0.00398752	1.1433	down	3.81793
Naglu	-1.13889	9.50125	-5.88217	0.000152545	0.00399551	1.14014	down	3.8166
Cacnb3	-0.771528	6.99771	-5.88118	0.00015275	0.00399664	1.13875	stable	3.81602
Sbk1	-0.973056	8.90014	-5.87601	0.000153823	0.00402044	1.13155	stable	3.81298
Emx2	-0.801806	8.91979	-5.87356	0.000154335	0.00402567	1.12812	stable	3.81154
Ubiad1	-0.883611	9.14958	-5.87349	0.00015435	0.00402567	1.12803	stable	3.81149
Izumo4	-0.904722	6.66542	-5.87148	0.00015477	0.00403017	1.12523	stable	3.81031
Kcnq1	-0.831389	9.00847	-5.8711	0.000154849	0.00403017	1.1247	stable	3.81009
Lrfn3	-1.12819	6.21535	-5.86708	0.000155696	0.00404793	1.11908	down	3.80772
Igsf9	-1.08403	7.31215	-5.86376	0.000156397	0.00405775	1.11446	down	3.80577
Gm10021	0.886528	6.0391	5.86374	0.000156403	0.00405775	1.11442	stable	3.80575
Chst12	-0.85625	6.12118	-5.86199	0.000156773	0.00406308	1.11198	stable	3.80473
Crtap	-0.878333	9.51889	-5.85892	0.000157427	0.00407573	1.1077	stable	3.80292
Mir681	-1.24847	6.89562	-5.85542	0.000158178	0.00409007	1.10279	down	3.80085
Itga5	1.25431	8.53576	5.85479	0.000158312	0.00409007	1.10192	up	3.80049
Zbtb12	-0.757222	5.51083	-5.8531	0.000158676	0.00409517	1.09956	stable	3.79949
Tfap2b	-0.995	9.0425	-5.85132	0.000159059	0.00410077	1.09707	stable	3.79844
Mfap2	-1.14639	7.70764	-5.84985	0.000159378	0.0041008	1.09501	down	3.79757
Mamstr	1.31694	6.77653	5.84978	0.000159393	0.0041008	1.09491	up	3.79753
Trpv6	0.983611	6.28319	5.84655	0.000160093	0.00411451	1.0904	stable	3.79563
2310022B05Rik	-0.835694	9.90757	-5.8426	0.000160954	0.00413234	1.08487	stable	3.7933
Vgf	0.926389	6.52181	5.84105	0.000161295	0.00413677	1.0827	stable	3.79238
Gnl2	1.08806	7.56653	5.83513	0.000162597	0.00415481	1.07442	up	3.78889
Zfr	0.925139	9.24312	5.83474	0.000162684	0.00415481	1.07386	stable	3.78865
2610005L07Rik	0.868889	8.88833	5.83446	0.000162746	0.00415481	1.07347	stable	3.78849
Stxbp3a	0.878611	7.10819	5.83401	0.000162846	0.00415481	1.07284	stable	3.78822
Ido2	-0.964028	6.32674	-5.83336	0.000162988	0.00415481	1.07194	stable	3.78784
Cldn10	-0.889583	10.5167	-5.83327	0.00016301	0.00415481	1.0718	stable	3.78779
Trpv5	1.65944	9.57389	5.8322	0.000163245	0.00415652	1.07032	up	3.78716
Arap2	0.898889	6.3425	5.83028	0.000163673	0.00416311	1.06762	stable	3.78602
Lphn1	-0.819167	8.72292	-5.82799	0.000164183	0.00417178	1.06441	stable	3.78467
Zfp768	-0.801528	8.52285	-5.82321	0.000165257	0.00419472	1.0577	stable	3.78184
Cab39	0.800972	8.09701	5.81909	0.000166187	0.00420691	1.05192	stable	3.7794
Tardbp	0.885556	7.31917	5.8189	0.00016623	0.00420691	1.05166	stable	3.77929
C130039O16Rik	0.905556	7.53361	5.81881	0.000166249	0.00420691	1.05154	stable	3.77924
Cd86	0.959722	4.87431	5.81418	0.000167302	0.00422921	1.04504	stable	3.7765
Litaf	0.908194	7.35215	5.8128	0.000167615	0.00423279	1.04311	stable	3.77569
Cyb561d2	-0.81375	7.03312	-5.80928	0.000168421	0.0042488	1.03817	stable	3.7736
Nsun2	0.936111	7.64028	5.80849	0.000168603	0.00424904	1.03705	stable	3.77313
Mir196a-1	-0.953611	7.58042	-5.80595	0.000169187	0.0042594	1.03349	stable	3.77163
Gatc	-0.865417	10.1905	-5.80384	0.000169675	0.00426734	1.03052	stable	3.77038
Fbxo16	-0.802778	5.21278	-5.79898	0.000170805	0.00428649	1.02369	stable	3.7675
B930041F14Rik	-1.69306	8.27986	-5.79818	0.000170992	0.00428649	1.02256	down	3.76702
Syn2	-0.91125	7.56396	-5.79813	0.000171003	0.00428649	1.0225	stable	3.767
Limd2	-0.800694	6.77062	-5.79701	0.000171264	0.00428649	1.02092	stable	3.76633
Nktr	0.830833	8.22486	5.79683	0.000171307	0.00428649	1.02067	stable	3.76623
Eid1	-1.21444	8.40875	-5.79191	0.000172461	0.004311	1.01375	down	3.76331
Pcyt1a	0.853194	8.44563	5.78928	0.000173081	0.00432141	1.01005	stable	3.76175
Gclc	1.67111	10.7711	5.78855	0.000173254	0.00432141	1.00902	up	3.76132
Capn2	1.29167	9.97403	5.7879	0.000173409	0.00432141	1.0081	up	3.76093
Slk	0.845694	8.03313	5.78588	0.000173889	0.00432141	1.00525	stable	3.75973
Gmps	0.754861	7.76576	5.78572	0.000173926	0.00432141	1.00504	stable	3.75964
Strap	0.851944	9.62431	5.78492	0.000174116	0.00432141	1.00391	stable	3.75916
Alkbh7	-1.20333	9.33917	-5.78448	0.000174221	0.00432141	1.00329	down	3.7589
Gpatch4	1.00403	6.67618	5.78415	0.000174299	0.00432141	1.00283	up	3.75871
Pecr	-0.761111	10.7587	-5.78317	0.000174532	0.00432141	1.00145	stable	3.75812
1200009I06Rik	-0.974028	7.05799	-5.78276	0.000174631	0.00432141	1.00087	stable	3.75788
Fam3a	-0.791944	9.08917	-5.78188	0.00017484	0.00432225	0.999634	stable	3.75736
Upp1	0.814444	7.66111	5.78072	0.000175118	0.00432354	0.998001	stable	3.75667
Atp11b	1.03847	8.36007	5.7802	0.000175243	0.00432354	0.997263	up	3.75636
Nr1d2	1.0925	8.31181	5.7731	0.000176954	0.00435847	0.987253	up	3.75214
Tnrc18	-0.812222	9.10694	-5.77286	0.000177013	0.00435847	0.986913	stable	3.752
Man2a1	0.885556	10.3401	5.76762	0.000178287	0.00438546	0.979525	stable	3.74888
Pax2	-0.882639	8.47924	-5.76642	0.00017858	0.00438829	0.977833	stable	3.74817
Ugcg	0.818194	7.52132	5.76408	0.000179151	0.00439618	0.97454	stable	3.74678
Phf20l1	0.769444	7.56889	5.76365	0.000179258	0.00439618	0.973929	stable	3.74652
Rasl11b	-0.935833	8.18181	-5.7621	0.000179638	0.00440113	0.971746	stable	3.7456
Klhdc8b	-0.84	6.86625	-5.76039	0.00018006	0.00440708	0.969329	stable	3.74458
Sh3glb2	-0.898333	8.97264	-5.75939	0.000180306	0.00440873	0.967923	stable	3.74399
Uhrf1bp1l	1.05458	8.95521	5.75307	0.000181876	0.00444272	0.958987	up	3.74022
Mapre1	0.804306	7.60049	5.75106	0.000182376	0.00445052	0.95616	stable	3.73903
Homer1	0.887778	6.15222	5.74913	0.00018286	0.00445756	0.953429	stable	3.73788
Pgpep1	-0.863194	10.3999	-5.74784	0.000183184	0.00445756	0.951608	stable	3.73711
E130303B06Rik	-0.815833	6.82597	-5.74775	0.000183207	0.00445756	0.951477	stable	3.73706
Pmf1	-0.822778	7.99167	-5.74492	0.000183919	0.00446629	0.947481	stable	3.73537
Tgfbr1	1.11139	8.13542	5.74489	0.000183928	0.00446629	0.947429	up	3.73535
Rdm1	-0.874722	7.19319	-5.74282	0.00018445	0.00447456	0.944508	stable	3.73412
Defb19	1.24236	8.3616	5.73969	0.000185246	0.00448943	0.940077	up	3.73225
Zfp655	0.969583	8.25743	5.73787	0.000185707	0.00449449	0.937511	stable	3.73117
Atp1b2	-1.34903	8.38479	-5.73744	0.000185819	0.00449449	0.936891	down	3.73091
Lass6	1.08375	9.59382	5.73313	0.00018692	0.00451669	0.930805	up	3.72834
Scyl2	1.20861	8.87347	5.73087	0.000187502	0.00452632	0.9276	up	3.72699
Shank2	-1.04819	8.61646	-5.72987	0.000187761	0.00452812	0.926182	down	3.7264
Hspa9	0.960417	11.0905	5.72782	0.000188291	0.00453467	0.923275	stable	3.72517
Rnf144b	0.863056	7.36125	5.7274	0.0001884	0.00453467	0.922679	stable	3.72492
Dcakd	-0.852222	8.32528	-5.72482	0.000189067	0.00453892	0.919037	stable	3.72338
Cry2	0.948611	7.91097	5.72466	0.000189109	0.00453892	0.918808	stable	3.72329
Cttnbp2nl	1.01319	7.21382	5.72459	0.000189129	0.00453892	0.9187	up	3.72324
Nudt16l1	-1.20486	9.81965	-5.72334	0.000189454	0.00454228	0.916934	down	3.7225
Sirt1	0.810139	8.02049	5.7208	0.000190117	0.00455375	0.913333	stable	3.72098
2610101N10Rik	0.800139	8.07451	5.71976	0.000190389	0.00455583	0.911862	stable	3.72036
1700106N22Rik	-0.784722	8.34875	-5.71895	0.000190601	0.0045565	0.910711	stable	3.71987
Cops5	0.786806	7.72826	5.71698	0.00019112	0.00455914	0.907913	stable	3.71869
G630090E17Rik	-0.826667	9.14306	-5.71685	0.000191152	0.00455914	0.907738	stable	3.71862
Zdhhc13	0.965833	7.94875	5.71583	0.00019142	0.00455914	0.906294	stable	3.71801
Ltn1	0.759028	7.58812	5.71524	0.000191577	0.00455914	0.905451	stable	3.71766
Ndufa4l2	-1.33736	6.95618	-5.71501	0.000191637	0.00455914	0.905129	down	3.71752
Cnksr3	1.08056	8.93667	5.7131	0.000192142	0.0045597	0.902418	up	3.71638
Cnbp	0.883194	9.61174	5.71256	0.000192284	0.0045597	0.901654	stable	3.71606
Cyp3a13	0.956111	4.47306	5.71244	0.000192317	0.0045597	0.901481	stable	3.71598
1110008J03Rik	-0.803333	6.65722	-5.71208	0.000192411	0.0045597	0.900976	stable	3.71577
Lin7c	0.988472	9.84951	5.71143	0.000192585	0.0045597	0.900043	stable	3.71538
Tomm70a	0.881389	8.3325	5.70974	0.000193032	0.00456589	0.897655	stable	3.71437
Bdp1	0.835139	7.04951	5.70891	0.000193254	0.00456676	0.89647	stable	3.71387
Slc25a33	0.964306	8.05076	5.70649	0.000193898	0.0045776	0.893041	stable	3.71243
Layn	0.806111	7.68889	5.70535	0.000194203	0.00458041	0.891422	stable	3.71174
Cxcl2	1.85972	6.92792	5.70396	0.000194575	0.00458478	0.889453	up	3.71091
Flad1	-0.785417	9.62382	-5.70318	0.000194784	0.00458534	0.888343	stable	3.71045
Clec11a	-0.888056	6.63847	-5.702	0.000195103	0.00458845	0.886661	stable	3.70974
Far1	0.835	9.43639	5.70082	0.000195421	0.00459155	0.884983	stable	3.70903
Nmt2	1.17694	7.61597	5.69918	0.000195863	0.00459756	0.882653	up	3.70805
Vmac	-0.990278	8.09986	-5.69665	0.000196546	0.0046067	0.879064	stable	3.70654
Hook1	0.872361	6.8891	5.69635	0.000196626	0.0046067	0.878646	stable	3.70636
Pak4	-0.736667	8.82833	-5.69447	0.000197137	0.00460992	0.875973	stable	3.70523
Scaf8	0.81375	9.13312	5.69447	0.000197138	0.00460992	0.875969	stable	3.70523
Pls3	0.866528	7.12271	5.69221	0.000197752	0.00461991	0.87276	stable	3.70388
Gtf2h4	-0.759583	7.87785	-5.68285	0.000200324	0.00467337	0.859445	stable	3.69827
Copb1	0.889028	9.34146	5.68202	0.000200554	0.00467337	0.858263	stable	3.69777
Abca9	-0.952639	6.9316	-5.68182	0.00020061	0.00467337	0.857979	stable	3.69765
Stambpl1	1.03	7.10222	5.6747	0.000202592	0.00471371	0.847848	up	3.69338
Arrdc3	0.874167	9.34653	5.67395	0.000202803	0.00471371	0.846773	stable	3.69293
Fam171a2	-0.984861	7.25104	-5.67355	0.000202915	0.00471371	0.846205	stable	3.69269
Mrps36	-0.861389	6.32264	-5.67253	0.0002032	0.00471589	0.844757	stable	3.69208
D630045M09Rik	1.17319	7.5166	5.66937	0.00020409	0.00472914	0.840256	up	3.69018
1810032O08Rik	0.887222	7.59389	5.66893	0.000204214	0.00472914	0.839627	stable	3.68991
Zeb2	-1.04694	7.12375	-5.66846	0.000204347	0.00472914	0.83896	down	3.68963
Ankrd28	1.30625	8.35479	5.66699	0.000204762	0.00473402	0.836867	up	3.68875
Ak1	-1.01833	7.07611	-5.66636	0.000204942	0.00473402	0.835963	down	3.68837
Odf4	-0.763472	5.76424	-5.6643	0.000205526	0.00474307	0.83303	stable	3.68713
Dact3	-0.947361	6.63535	-5.65424	0.000208409	0.00480069	0.818677	stable	3.68108
Ptpn2	0.881111	7.52278	5.65423	0.000208412	0.00480069	0.818659	stable	3.68108
Aff4	1.17139	10.0496	5.65052	0.000209484	0.00482087	0.813373	up	3.67885
Thoc1	0.886667	6.80111	5.64837	0.000210109	0.00483075	0.810303	stable	3.67755
Dolk	-0.710556	8.09333	-5.64685	0.000210554	0.00483539	0.808126	stable	3.67664
Ttpa	1.00194	7.67375	5.64633	0.000210704	0.00483539	0.807391	up	3.67633
Nr0b2	-1.45194	7.51069	-5.64485	0.000211136	0.00483968	0.805276	down	3.67544
Zdhhc1	-0.838472	10.3662	-5.64435	0.000211283	0.00483968	0.80456	stable	3.67513
Ccl17	0.925556	5.56528	5.64355	0.000211519	0.00484059	0.80341	stable	3.67465
Gpr116	0.895	8.99639	5.64205	0.00021196	0.00484617	0.801266	stable	3.67375
Cxcr4	0.850972	8.19521	5.63988	0.000212597	0.00485623	0.798174	stable	3.67244
Atoh8	-1.02653	6.81382	-5.63413	0.000214299	0.00489059	0.789954	down	3.66898
Tmem107	-1.26347	7.4216	-5.63122	0.000215166	0.00490582	0.785795	down	3.66723
Ppdpf	-0.881111	9.26556	-5.62874	0.000215909	0.00491569	0.78224	stable	3.66573
Pomt1	-0.885972	8.70868	-5.62835	0.000216026	0.00491569	0.781685	stable	3.66549
Loxl3	-0.712083	6.97882	-5.62778	0.000216197	0.00491569	0.780867	stable	3.66515
Akap11	0.847778	8.09972	5.62639	0.000216615	0.00492065	0.778878	stable	3.66431
Ptpn21	0.871944	8.58986	5.62495	0.000217048	0.00492544	0.776818	stable	3.66344
Glt25d2	-0.905694	6.82021	-5.62436	0.000217225	0.00492544	0.775978	stable	3.66309
Fahd1	-0.729306	8.02646	-5.62353	0.000217477	0.00492661	0.774786	stable	3.66259
Hps4	-0.813333	8.02694	-5.62166	0.000218044	0.00493188	0.772101	stable	3.66146
Lamc2	1.46069	7.34299	5.62116	0.000218195	0.00493188	0.771388	up	3.66116
Gpr97	1.05611	7.58917	5.62078	0.00021831	0.00493188	0.770845	up	3.66093
Nup54	0.799444	7.59917	5.61844	0.000219022	0.00494344	0.767489	stable	3.65951
Gpr137b	-0.768889	8.86111	-5.61701	0.000219456	0.00494871	0.765447	stable	3.65865
Macf1	0.860833	8.46458	5.61187	0.000221031	0.00497967	0.758077	stable	3.65555
Gm19876	-1.01861	8.69986	-5.60995	0.000221622	0.00498646	0.755328	down	3.65439
Pck1	0.918472	12.5498	5.60944	0.000221778	0.00498646	0.754599	stable	3.65408
Krt19	0.915417	6.48674	5.60867	0.000222016	0.00498646	0.753496	stable	3.65362
Dyrk1a	0.829444	10.2089	5.60702	0.000222526	0.00498646	0.751131	stable	3.65262
Arl4c	0.933889	7.76833	5.60638	0.000222724	0.00498646	0.750215	stable	3.65223
Dcaf13	0.785972	6.90535	5.60635	0.000222733	0.00498646	0.750171	stable	3.65221
Errfi1	0.772083	11.7662	5.6063	0.000222749	0.00498646	0.7501	stable	3.65218
Dhx40	0.777778	7.85722	5.6042	0.000223401	0.0049917	0.747087	stable	3.65092
6430571L13Rik	-0.822639	7.15285	-5.60377	0.000223534	0.0049917	0.746473	stable	3.65066
2810408A11Rik	-0.92625	5.6666	-5.60359	0.000223591	0.0049917	0.746213	stable	3.65055
Nt5dc2	-1.03056	9.03722	-5.60054	0.000224543	0.00500844	0.74183	down	3.6487
Tmem132a	-0.902222	7.65583	-5.59963	0.000224827	0.00501022	0.740531	stable	3.64815
0610009O20Rik	-0.770139	9.78701	-5.59885	0.000225072	0.00501116	0.739405	stable	3.64768
Myl9	-0.940972	9.96785	-5.59663	0.000225768	0.0050179	0.736225	stable	3.64634
2010011I20Rik	-0.744028	8.24493	-5.59616	0.000225916	0.0050179	0.735551	stable	3.64605
Capn10	-0.780417	7.8459	-5.59536	0.000226169	0.0050179	0.734395	stable	3.64557
Fbxl8	-0.784444	7.05444	-5.59529	0.000226189	0.0050179	0.734303	stable	3.64553
Edem2	-0.875833	9.27514	-5.59208	0.000227203	0.00503382	0.729696	stable	3.64359
Clic4	0.916944	11.1876	5.59129	0.000227454	0.00503382	0.728555	stable	3.64311
Shf	-0.848056	6.64028	-5.59108	0.000227519	0.00503382	0.72826	stable	3.64298
2610017I09Rik	-1.07347	7.21104	-5.58849	0.000228345	0.00504755	0.724527	down	3.64141
2700038G22Rik	1.10819	7.05299	5.5859	0.00022917	0.00506124	0.720811	up	3.63984
Itprip	0.835833	7.01681	5.58317	0.000230044	0.00507601	0.716886	stable	3.63819
Impact	1.09667	8.43556	5.58108	0.000230715	0.00508626	0.713884	up	3.63692
Rictor	1.08333	7.11556	5.57752	0.000231863	0.00510637	0.70877	up	3.63477
Dnalc4	-0.887778	6.81306	-5.57697	0.000232042	0.00510637	0.707974	stable	3.63443
Slitrk6	-0.762361	4.39132	-5.57614	0.000232312	0.00510775	0.706777	stable	3.63393
Pigb	-0.848472	8.25896	-5.5718	0.000233722	0.00513417	0.70054	stable	3.6313
Uba6	0.741111	7.07861	5.56952	0.000234468	0.00514465	0.697253	stable	3.62992
Aldh1a1	1.42722	7.06389	5.56748	0.000235137	0.00514465	0.694317	up	3.62868
Fam163a	-1.02139	8.05042	-5.56728	0.000235203	0.00514465	0.69403	down	3.62856
Sema4g	-0.779861	8.70201	-5.56701	0.000235292	0.00514465	0.693638	stable	3.62839
Senp2	0.777361	7.35674	5.56677	0.00023537	0.00514465	0.693296	stable	3.62825
Usp1	0.756111	6.90583	5.5661	0.000235593	0.00514465	0.692321	stable	3.62784
Ttc28	-0.798472	7.64021	-5.56589	0.00023566	0.00514465	0.692029	stable	3.62771
Tmem8b	-0.784861	8.0441	-5.56405	0.000236267	0.00515335	0.689374	stable	3.6266
Tcf19	-0.810139	6.96007	-5.56114	0.00023723	0.0051688	0.685186	stable	3.62483
1110002B05Rik	-1.21069	7.5591	-5.56064	0.000237395	0.0051688	0.684466	down	3.62453
Chd7	1.15528	7.00292	5.55259	0.000240083	0.00521985	0.672864	up	3.61964
Trappc1	-0.893472	9.65812	-5.55216	0.000240228	0.00521985	0.672239	stable	3.61938
Nynrin	-1.10264	7.13049	-5.55172	0.000240375	0.00521985	0.671609	down	3.61911
Cyld	0.786944	7.08181	5.55043	0.00024081	0.00522469	0.669746	stable	3.61833
Rhbg	-0.884583	10.1812	-5.54834	0.000241515	0.00523445	0.666734	stable	3.61706
Chst13	-0.907361	7.05646	-5.54704	0.000241954	0.00523445	0.664859	stable	3.61627
LOC100504841	0.890694	7.55146	5.54659	0.000242107	0.00523445	0.664211	stable	3.61599
Nicn1	-0.835139	9.10313	-5.54659	0.00024211	0.00523445	0.664199	stable	3.61599
Slc44a3	-0.851528	8.74979	-5.54572	0.000242403	0.00523619	0.662952	stable	3.61546
4930579G22Rik	-1.22417	8.12722	-5.54407	0.000242963	0.0052404	0.660571	down	3.61446
Tmed1	-0.831528	8.91632	-5.54362	0.000243116	0.0052404	0.659921	stable	3.61419
Arl5b	0.863889	9.03986	5.54325	0.000243242	0.0052404	0.659388	stable	3.61396
Gal3st1	-0.837083	8.68812	-5.54265	0.000243448	0.0052404	0.658518	stable	3.61359
Cd2ap	1.07056	9.62972	5.54053	0.00024417	0.00525135	0.655465	up	3.61231
Ppif	-0.754167	11.3025	-5.53865	0.000244814	0.00525697	0.652749	stable	3.61116
4833438C02Rik	-0.820833	7.49125	-5.53853	0.000244857	0.00525697	0.652566	stable	3.61109
Cep170	0.837778	7.21694	5.53677	0.000245459	0.00526241	0.650036	stable	3.61002
B3gnt9-ps	-0.920833	6.51903	-5.53655	0.000245538	0.00526241	0.649706	stable	3.60988
Rassf8	0.949722	9.07417	5.53549	0.000245902	0.0052653	0.648178	stable	3.60924
Tmem175	-1.02625	8.67479	-5.53491	0.0002461	0.0052653	0.647349	down	3.60889
Rab31	0.782222	9.08319	5.53362	0.000246547	0.00527029	0.645477	stable	3.6081
Gdap2	0.895139	7.43951	5.53165	0.000247227	0.00527332	0.64264	stable	3.6069
Leprel4	-0.8675	7.54125	-5.53142	0.000247308	0.00527332	0.642301	stable	3.60676
3110083C13Rik	-0.855278	6.83083	-5.5312	0.000247383	0.00527332	0.641988	stable	3.60663
Myh9	1.39069	10.3451	5.53074	0.000247545	0.00527332	0.641315	up	3.60635
Grp	0.727222	5.98389	5.52984	0.000247858	0.00527545	0.64001	stable	3.6058
Gm53	-0.828333	8.93417	-5.52838	0.000248364	0.00528063	0.637909	stable	3.60491
Stc1	0.941389	6.95653	5.5279	0.00024853	0.00528063	0.63722	stable	3.60462
6430548M08Rik	0.852222	7.91306	5.52599	0.000249198	0.00528368	0.634455	stable	3.60346
A630007B06Rik	0.811389	6.21236	5.52536	0.00024942	0.00528368	0.633536	stable	3.60307
Slc4a7	0.971806	5.93924	5.52519	0.00024948	0.00528368	0.63329	stable	3.60296
Clec14a	-0.960833	7.13653	-5.52504	0.000249531	0.00528368	0.633076	stable	3.60287
Cpne2	-0.725833	8.16153	-5.52356	0.00025005	0.00529012	0.630935	stable	3.60197
Zc3h11a	0.995972	9.17174	5.52195	0.000250615	0.00529694	0.628612	stable	3.60099
Nr4a1	1.82944	10.1253	5.52142	0.000250802	0.00529694	0.627839	up	3.60067
Flna	1.09681	9.59632	5.51805	0.000251989	0.0053147	0.622973	up	3.59862
Tspan33	-0.804583	9.55076	-5.51781	0.000252074	0.0053147	0.622625	stable	3.59847
Mdn1	1.05944	6.11111	5.51715	0.000252309	0.00531509	0.621667	up	3.59807
Bola1	-0.741667	6.18472	-5.51516	0.000253015	0.00532541	0.618787	stable	3.59685
U2af1	0.854583	9.13868	5.51292	0.000253812	0.00533764	0.615543	stable	3.59549
Lilra5	-0.756528	6.61104	-5.51135	0.000254374	0.00534029	0.613266	stable	3.59453
Mir767	-0.884306	4.04618	-5.51116	0.000254442	0.00534029	0.612987	stable	3.59441
Nfxl1	0.734306	7.05424	5.5103	0.000254747	0.00534029	0.611753	stable	3.59389
Ggnbp2	0.866111	8.31639	5.51014	0.000254805	0.00534029	0.61152	stable	3.59379
Zfp219	-0.767222	8.58667	-5.50934	0.000255091	0.00534174	0.610362	stable	3.5933
Lor	0.845417	7.08646	5.50665	0.000256058	0.00535744	0.606461	stable	3.59166
Sema6b	1.16056	7.48389	5.50572	0.000256392	0.00535881	0.60512	up	3.5911
Eml1	0.795694	6.91632	5.50526	0.000256558	0.00535881	0.60445	stable	3.59081
Eif4a1	0.829167	8.75875	5.50297	0.000257387	0.00536964	0.601126	stable	3.58941
Folh1	0.92875	9.98451	5.50262	0.000257512	0.00536964	0.600624	stable	3.5892
Flrt1	-1.04153	9.58951	-5.50043	0.000258309	0.00538169	0.597442	down	3.58786
Tead1	0.897778	9.83194	5.49901	0.000258826	0.00538505	0.595381	stable	3.58699
Tmem104	-0.824861	9.37174	-5.49878	0.000258907	0.00538505	0.595056	stable	3.58686
Fam113b	-0.79625	7.28562	-5.49362	0.000260793	0.00541971	0.587574	stable	3.5837
Sfrp1	-0.826528	9.61382	-5.49234	0.000261266	0.00542496	0.585707	stable	3.58292
Lgi2	0.933333	5.77333	5.4912	0.000261684	0.00542905	0.584062	stable	3.58222
Mir674	1.13875	7.92701	5.48595	0.000263626	0.0054634	0.576438	up	3.57901
Itga8	-0.739444	7.24	-5.48553	0.000263782	0.0054634	0.575827	stable	3.57875
Ly6f	-1.76472	7.65069	-5.48424	0.000264261	0.00546872	0.573958	down	3.57797
1810049H13Rik	-0.941944	6.53014	-5.48252	0.000264902	0.00547739	0.571461	stable	3.57691
A230046K03Rik	0.866944	7.95694	5.48083	0.000265533	0.00548583	0.569008	stable	3.57588
Camk1g	-0.708333	7.77222	-5.47999	0.000265847	0.00548771	0.56779	stable	3.57537
Lrrc56	-1.065	6.80778	-5.47724	0.000266881	0.00550446	0.563788	down	3.57368
Trio	1.79917	8.93986	5.4755	0.000267537	0.00551337	0.561257	up	3.57262
Avl9	0.835556	8.4775	5.47461	0.000267873	0.00551568	0.559965	stable	3.57207
Shkbp1	-0.756389	8.30236	-5.4733	0.000268368	0.00552126	0.558061	stable	3.57127
Tubb2a	1.09486	9.06771	5.47106	0.000269217	0.0055341	0.554806	up	3.5699
Zfc3h1	0.970556	7.58389	5.47027	0.000269518	0.00553568	0.553653	stable	3.56941
LOC100503146	0.879583	6.32965	5.46795	0.0002704	0.00554917	0.550286	stable	3.56799
Tbc1d1	0.94625	9.27771	5.46642	0.000270985	0.00555655	0.548058	stable	3.56705
Ripk4	0.957778	7.51694	5.46437	0.000271768	0.00556797	0.545083	stable	3.5658
Pard6b	0.786389	10.6357	5.4636	0.000272065	0.00556941	0.54396	stable	3.56533
Kcnq1ot1	0.863611	6.45097	5.46219	0.000272609	0.00557593	0.541899	stable	3.56446
Pias3	-0.796389	8.47167	-5.46148	0.000272881	0.00557596	0.540871	stable	3.56403
Mospd1	1.08889	9.1625	5.45997	0.000273463	0.00557596	0.538673	up	3.5631
Rab42-ps	-0.848056	5.50153	-5.45979	0.000273535	0.00557596	0.538405	stable	3.56299
Cbx7	-1.00889	9.73139	-5.45936	0.0002737	0.00557596	0.537781	down	3.56273
Tpr	0.694028	7.91257	5.45925	0.000273742	0.00557596	0.537624	stable	3.56266
Ftsjd1	0.820556	6.75194	5.4575	0.000274417	0.00558511	0.535083	stable	3.56159
Ms4a6d	1.73	5.815	5.4561	0.000274963	0.0055916	0.533034	up	3.56073
Itgb8	0.983889	10.1957	5.45208	0.000276528	0.00561878	0.527185	stable	3.55826
Mapk8	0.832778	8.02417	5.45041	0.000277183	0.00562422	0.524747	stable	3.55723
Clic1	0.708194	10.298	5.45023	0.000277252	0.00562422	0.52449	stable	3.55713
Ift27	-0.881667	7.53333	-5.44767	0.000278257	0.00563996	0.520761	stable	3.55555
Rrp15	0.966667	5.8975	5.44675	0.000278618	0.00563998	0.519423	stable	3.55499
Prrg1	-1.02236	5.00382	-5.44636	0.000278773	0.00563998	0.51885	down	3.55475
Mt1	0.910278	11.3837	5.44546	0.000279127	0.00563998	0.517543	stable	3.5542
Ext1	0.809444	8.60056	5.44535	0.000279173	0.00563998	0.517372	stable	3.55413
Enpp2	1.00944	10.8497	5.44093	0.000280922	0.00567066	0.510935	up	3.55141
Ppan	0.710694	7.93674	5.43924	0.000281596	0.00567798	0.508465	stable	3.55037
Il1f6	1.72722	5.94389	5.43886	0.000281745	0.00567798	0.507919	up	3.55014
Med30	-0.937222	6.29181	-5.43703	0.000282479	0.00568455	0.505237	stable	3.54901
Rnpep	-0.78	9.22333	-5.43689	0.000282532	0.00568455	0.505042	stable	3.54893
Itgb1	0.827778	9.2275	5.43403	0.00028368	0.00570298	0.500863	stable	3.54717
Ppp2r2a	0.704444	7.36139	5.43174	0.000284602	0.00571686	0.497517	stable	3.54576
Acnat1	-0.830972	9.0791	-5.42845	0.000285929	0.00573883	0.492724	stable	3.54374
Lrrfip1	0.925972	7.22924	5.42757	0.000286286	0.00574132	0.491437	stable	3.5432
Bcl11b	-0.76375	6.37188	-5.42422	0.00028765	0.005764	0.486535	stable	3.54114
Eif3c	1.13972	9.68347	5.42304	0.00028813	0.00576833	0.484816	up	3.54041
Fkbp10	-0.959306	8.25688	-5.42254	0.000288335	0.00576833	0.484085	stable	3.5401
Rph3al	-0.796389	7.47458	-5.4218	0.000288636	0.00576967	0.48301	stable	3.53965
0610005C13Rik	-0.777222	8.32361	-5.41855	0.00028997	0.00578632	0.478255	stable	3.53765
Gpr162	-1.03403	6.76979	-5.41702	0.000290599	0.00578632	0.476023	down	3.53671
Hsd11b2	-1.03042	11.4335	-5.41667	0.000290742	0.00578632	0.475513	down	3.53649
Itgav	1.40972	10.4562	5.41621	0.000290933	0.00578632	0.474839	up	3.53621
1810029B16Rik	0.731667	4.6175	5.41616	0.000290953	0.00578632	0.474766	stable	3.53618
Snapc1	0.788333	6.79875	5.41537	0.000291279	0.00578632	0.473614	stable	3.53569
Gdpd5	-0.805556	7.78944	-5.41525	0.000291329	0.00578632	0.473435	stable	3.53562
LOC100861912	-0.7	7.16611	-5.41521	0.000291347	0.00578632	0.473371	stable	3.53559
Bdkrb2	0.877361	6.24493	5.41336	0.000292112	0.00579642	0.470668	stable	3.53445
Cd79a	-0.803889	5.61528	-5.41285	0.000292325	0.00579642	0.469915	stable	3.53413
Tmem54	-1.11583	6.09236	-5.41199	0.000292681	0.0057988	0.468662	down	3.53361
Rnls	-0.9175	6.32014	-5.41013	0.000293453	0.00580943	0.465945	stable	3.53246
Zmynd10	-1.09764	7.36729	-5.40632	0.000295047	0.0058341	0.460363	down	3.53011
Pygo1	-0.899444	6.04667	-5.40548	0.000295396	0.0058341	0.459144	stable	3.5296
Arfgef1	0.879028	8.43618	5.40444	0.000295836	0.0058341	0.457609	stable	3.52895
Golgb1	0.769306	7.24632	5.40414	0.000295959	0.0058341	0.45718	stable	3.52877
Cables1	-0.782778	7.73583	-5.40408	0.000295986	0.0058341	0.457085	stable	3.52873
Iqce	-0.964722	7.36319	-5.40334	0.000296295	0.0058341	0.456012	stable	3.52828
Psmd12	0.961806	8.20896	5.4032	0.000296356	0.0058341	0.455798	stable	3.52819
Gstt3	-0.889306	8.95479	-5.40208	0.000296827	0.00583575	0.454162	stable	3.5275
Klhdc5	-0.732917	8.21729	-5.40188	0.000296913	0.00583575	0.453861	stable	3.52737
Rhoj	0.866944	9.11431	5.39963	0.000297862	0.00584973	0.450572	stable	3.52598
Wdr3	0.811111	6.5875	5.39794	0.00029858	0.00585915	0.448092	stable	3.52494
Elof1	-0.719444	8.0675	-5.39508	0.000299795	0.00587702	0.443905	stable	3.52318
Sfxn4	-0.764028	6.42979	-5.3945	0.000300039	0.00587702	0.443065	stable	3.52282
AI314180	0.817917	7.7966	5.39411	0.000300206	0.00587702	0.442493	stable	3.52258
Adm	0.781111	7.64083	5.39284	0.000300751	0.00588302	0.440623	stable	3.52179
Pacs1	-0.962639	8.28604	-5.39094	0.000301564	0.00589426	0.437838	stable	3.52062
Ccdc159	-0.799167	7.02792	-5.38928	0.000302278	0.00590352	0.435403	stable	3.51959
Tlk2	0.747778	7.98778	5.3886	0.000302569	0.00590454	0.434408	stable	3.51917
Dhx15	0.844028	8.86951	5.38686	0.000303318	0.00590858	0.431862	stable	3.5181
Hbxip	-0.758333	7.65194	-5.38647	0.000303485	0.00590858	0.431295	stable	3.51786
Gm20236	1.06333	7.16917	5.38602	0.000303683	0.00590858	0.430622	up	3.51758
Zfyve16	0.766944	7.26542	5.38589	0.000303735	0.00590858	0.430443	stable	3.5175
Gm19958	1.45444	8.255	5.38412	0.000304502	0.00591881	0.427846	up	3.51641
Grpel2	1.07958	8.59521	5.38273	0.000305107	0.00592591	0.425797	up	3.51555
Zbtb16	1.68139	8.85875	5.38122	0.000305761	0.00593393	0.42359	up	3.51462
Gpcpd1	0.690278	7.12208	5.37927	0.000306611	0.00594574	0.42073	stable	3.51341
Gm10664	-1.62917	9.32986	-5.37766	0.000307316	0.00595473	0.418361	down	3.51241
Inpp5e	-0.761111	8.66944	-5.37615	0.000307977	0.00596269	0.416147	stable	3.51148
Fbxo33	0.740972	7.3634	5.37562	0.000308211	0.00596269	0.415365	stable	3.51115
Neu2	-0.94875	7.05535	-5.37496	0.000308499	0.00596359	0.4144	stable	3.51075
Chordc1	0.843333	7.56972	5.3728	0.000309451	0.00597601	0.411225	stable	3.50941
Clcn5	1.07583	9.04736	5.3724	0.000309626	0.00597601	0.41064	up	3.50916
Tfb1m	-0.828889	7.84972	-5.37111	0.000310195	0.0059823	0.408748	stable	3.50836
Grik5	-0.748056	8.34431	-5.37027	0.000310567	0.00598479	0.407513	stable	3.50784
1700109F18Rik	-0.79	7.06417	-5.36589	0.00031251	0.00601625	0.401082	stable	3.50514
Prpf38a	0.680694	7.5366	5.36512	0.000312854	0.00601625	0.399949	stable	3.50466
LOC100862601	-0.743056	7.28347	-5.36495	0.000312932	0.00601625	0.399692	stable	3.50455
C330006A16Rik	-0.741111	7.21056	-5.36338	0.000313631	0.006025	0.397391	stable	3.50358
Car7	-0.894583	7.39271	-5.35723	0.000316394	0.00607333	0.38835	stable	3.49977
Qpctl	-0.751389	8.54625	-5.35662	0.000316671	0.00607392	0.387449	stable	3.49939
Lst1	-0.956806	6.10979	-5.35471	0.000317534	0.00608574	0.384643	stable	3.49821
Mga	0.783056	7.92972	5.35317	0.000318234	0.0060934	0.382373	stable	3.49725
Pgap2	-0.736111	7.52972	-5.352	0.000318764	0.0060934	0.380658	stable	3.49653
Cpeb1	0.908889	7.29111	5.35118	0.00031914	0.0060934	0.379441	stable	3.49602
Serpinb1a	1.24944	6.4775	5.35113	0.000319162	0.0060934	0.379369	up	3.49599
Vsig2	0.94875	7.27951	5.35075	0.000319336	0.0060934	0.378809	stable	3.49575
Nkg7	-0.94375	7.42132	-5.35057	0.000319417	0.0060934	0.378546	stable	3.49564
Nt5e	1.41264	9.12049	5.34921	0.000320036	0.00610049	0.37655	up	3.4948
Scube3	-0.890556	6.58417	-5.34753	0.000320806	0.00611044	0.374074	stable	3.49376
Sfrp2	-0.738056	7.28181	-5.34464	0.000322133	0.00613097	0.369819	stable	3.49196
Rassf1	0.868889	7.18556	5.34059	0.000324001	0.00616019	0.363858	stable	3.48945
Elmod3	-0.987222	8.29389	-5.34023	0.000324168	0.00616019	0.363327	stable	3.48923
Zranb1	0.825139	7.67146	5.3362	0.000326044	0.00619106	0.357379	stable	3.48672
Serpinh1	1.04111	10.3887	5.33317	0.000327456	0.0062131	0.352921	up	3.48485
Zcchc2	0.724861	7.98021	5.32678	0.000330465	0.00625889	0.343493	stable	3.48087
Spry4	0.99625	9.44146	5.32676	0.000330474	0.00625889	0.343464	stable	3.48086
Eid2b	-0.990833	8.83458	-5.32643	0.000330631	0.00625889	0.342973	stable	3.48066
D130020L05Rik	-0.873889	6.05194	-5.32476	0.000331421	0.00626903	0.340513	stable	3.47962
Ppp1r15b	0.756111	10.2842	5.32407	0.00033175	0.00627043	0.339492	stable	3.47919
Jund	1.14486	11.3944	5.31637	0.000335427	0.00633104	0.328129	up	3.4744
Taf15	0.699028	7.34354	5.31628	0.00033547	0.00633104	0.327995	stable	3.47435
Elovl7	0.739444	10.38	5.31061	0.000338208	0.00637782	0.319617	stable	3.47082
Megf8	-0.843889	8.21667	-5.30793	0.00033951	0.00639749	0.315654	stable	3.46915
Cse1l	0.815556	9.04736	5.30548	0.000340702	0.00640621	0.312041	stable	3.46762
Gmppa	-0.766389	9.57792	-5.30538	0.000340749	0.00640621	0.311898	stable	3.46756
Tst	-1.07153	10.3256	-5.30538	0.000340753	0.00640621	0.311888	down	3.46756
Hist1h2bn	1.21458	4.05104	5.30292	0.000341956	0.00642393	0.308254	up	3.46603
Ahr	0.836944	7.58431	5.30198	0.00034242	0.00642774	0.306857	stable	3.46544
Klhdc8a	-1.05931	8.27521	-5.30115	0.000342825	0.00643045	0.305638	down	3.46493
E130306D19Rik	-0.923611	6.66625	-5.29767	0.000344542	0.00645774	0.300488	stable	3.46276
Trp53i11	-1.30333	8.88639	-5.29669	0.000345027	0.00646191	0.299038	down	3.46215
Pdlim7	0.90625	8.46701	5.29554	0.000345597	0.00646768	0.297335	stable	3.46143
Cul2	0.932639	7.33771	5.29278	0.000346967	0.00648838	0.293258	stable	3.45971
Npcd	-0.691667	7.6325	-5.29171	0.000347501	0.00649346	0.29167	stable	3.45904
Lhpp	-0.911111	7.08222	-5.28876	0.000348977	0.00651608	0.287303	stable	3.4572
Klk1b7-ps	-1.15556	7.96625	-5.28601	0.000350361	0.00653698	0.283222	down	3.45548
Cyhr1	-0.914167	8.69625	-5.28376	0.000351494	0.00654918	0.279894	stable	3.45408
AB041803	0.809722	9.05986	5.28341	0.000351671	0.00654918	0.279373	stable	3.45386
Slc38a7	-0.769444	9.34389	-5.28313	0.000351812	0.00654918	0.278961	stable	3.45369
Hsbp1l1	-0.854583	6.82882	-5.28041	0.000353188	0.00656983	0.274936	stable	3.45199
Bclaf1	0.863194	8.24868	5.27419	0.000356364	0.00662391	0.265708	stable	3.44811
Med16	-0.770278	9.08486	-5.27084	0.000358085	0.00665089	0.260741	stable	3.44601
Rin1	1.10444	6.97222	5.26888	0.000359097	0.00666264	0.257831	up	3.44479
Gm5480	-0.947361	8.75701	-5.2684	0.000359344	0.00666264	0.257123	stable	3.44449
Klhl28	0.677083	6.68007	5.26801	0.000359546	0.00666264	0.256545	stable	3.44425
Iqgap1	1.32833	8.99861	5.26735	0.000359889	0.00666264	0.255561	up	3.44383
Tmem159	-0.742917	8.12271	-5.267	0.00036007	0.00666264	0.255043	stable	3.44361
Zfhx2	-0.668194	6.19924	-5.26634	0.00036041	0.00666394	0.254069	stable	3.4432
Adamts10	-0.796389	7.15792	-5.26341	0.000361937	0.0066865	0.24971	stable	3.44137
Atp6v1g2	-0.762639	7.23451	-5.26295	0.000362173	0.0066865	0.249039	stable	3.44108
Nudt2	-0.753611	7.69875	-5.26043	0.000363493	0.00670585	0.245287	stable	3.4395
Dusp1	0.956944	11.3779	5.25937	0.000364049	0.00671108	0.243712	stable	3.43884
BC031781	0.835556	7.28472	5.25569	0.000365985	0.00674173	0.238244	stable	3.43654
Gm15545	-0.8925	7.91347	-5.25325	0.000367273	0.00675168	0.234623	stable	3.43501
Sulf1	0.855972	6.13229	5.25268	0.000367574	0.00675168	0.233779	stable	3.43466
Zfpm1	-0.779722	7.90125	-5.25256	0.000367638	0.00675168	0.233599	stable	3.43458
Pex19	-0.906944	10.0821	-5.25232	0.000367764	0.00675168	0.233247	stable	3.43443
Tmod3	0.7575	8.07347	5.25207	0.000367895	0.00675168	0.232878	stable	3.43428
Wdr26	0.721944	9.02681	5.25151	0.000368193	0.00675212	0.232044	stable	3.43392
Rhou	0.934306	7.03604	5.24909	0.000369483	0.00677074	0.228439	stable	3.43241
Eif2s1	0.979722	7.08931	5.24821	0.000369952	0.00677101	0.22713	stable	3.43185
Cyr61	1.39861	11.234	5.24803	0.000370047	0.00677101	0.226866	up	3.43174
Cdv3	0.83	7.28056	5.24325	0.000372609	0.00681284	0.219752	stable	3.42875
Gm5887	-0.764167	8.84431	-5.24198	0.000373291	0.00682024	0.217868	stable	3.42795
Rybp	0.713611	9.79125	5.24121	0.000373708	0.00682089	0.216716	stable	3.42747
Sat2	-0.8175	8.28986	-5.24089	0.00037388	0.00682089	0.216242	stable	3.42727
Tmem87a	0.779028	7.6334	5.23985	0.000374441	0.00682607	0.214697	stable	3.42662
BC024978	-0.679167	7.95361	-5.23909	0.000374849	0.00682846	0.213575	stable	3.42614
2010001A14Rik	-0.970833	6.95819	-5.23727	0.000375835	0.0068361	0.210866	stable	3.425
Cblb	0.750417	9.01479	5.23699	0.000375988	0.0068361	0.210447	stable	3.42483
D4Bwg0951e	-0.687639	8.45576	-5.23678	0.000376101	0.0068361	0.210138	stable	3.4247
Mtif3	-0.732222	8.91278	-5.23451	0.000377337	0.00684301	0.206753	stable	3.42327
Cct8	0.724167	8.13319	5.23443	0.00037738	0.00684301	0.206636	stable	3.42322
Chd2	0.829583	6.83771	5.23394	0.000377651	0.00684301	0.205896	stable	3.42291
Tmie	-0.848472	7.08743	-5.23373	0.000377765	0.00684301	0.205586	stable	3.42278
Lsm7	-1.20833	8.73278	-5.23354	0.000377869	0.00684301	0.205302	down	3.42266
Reep6	-0.767361	11.8297	-5.23197	0.000378722	0.00685342	0.202977	stable	3.42168
Wwp1	0.882083	9.32437	5.23088	0.000379321	0.00685923	0.201347	stable	3.42099
Irgm2	-0.871667	8.94056	-5.22978	0.000379926	0.00686275	0.199705	stable	3.4203
Amacr	-0.770833	10.5222	-5.22951	0.000380073	0.00686275	0.199307	stable	3.42013
1700008J07Rik	-0.939722	8.25486	-5.22846	0.000380648	0.00686452	0.197748	stable	3.41948
Fadd	-0.908056	7.46319	-5.22752	0.000381166	0.00686452	0.196347	stable	3.41889
Pnpla8	0.958472	7.09535	5.22659	0.000381683	0.00686452	0.19495	stable	3.4183
Tmed5	0.838056	6.76847	5.22631	0.000381837	0.00686452	0.194533	stable	3.41812
Lrp5	-0.749722	9.50125	-5.22598	0.000382016	0.00686452	0.194049	stable	3.41792
Sirt4	-0.771528	6.56674	-5.22533	0.000382377	0.00686452	0.193075	stable	3.41751
Mzt2	-0.747778	7.16167	-5.22473	0.00038271	0.00686452	0.192179	stable	3.41713
Qprt	-0.785139	9.46424	-5.22458	0.000382791	0.00686452	0.191961	stable	3.41704
1110019D14Rik	-0.941667	5.88833	-5.22446	0.000382856	0.00686452	0.191784	stable	3.41696
Wscd1	-0.95375	6.56243	-5.22428	0.000382959	0.00686452	0.191508	stable	3.41685
Tbc1d17	-0.815694	8.41701	-5.22378	0.000383234	0.00686452	0.190767	stable	3.41654
LOC621549	-0.966389	6.95097	-5.2227	0.000383834	0.00687027	0.189155	stable	3.41586
Camta2	-0.783194	9.54396	-5.22034	0.000385144	0.00688715	0.185642	stable	3.41438
Psme4	0.802083	8.90285	5.21957	0.000385573	0.00688715	0.184495	stable	3.41389
Acer2	0.877083	9.27507	5.21949	0.000385616	0.00688715	0.184381	stable	3.41385
Ablim1	1.05847	7.63743	5.21806	0.000386415	0.00689501	0.182247	up	3.41295
Malt1	0.691111	6.66806	5.21771	0.000386615	0.00689501	0.181713	stable	3.41272
Cdh6	1.22153	8.08049	5.21132	0.000390203	0.00695396	0.172191	up	3.40871
Ubb	1.41194	5.62264	5.20991	0.000391002	0.00696067	0.170081	up	3.40782
Gm5918	-0.862778	11.9317	-5.20966	0.000391144	0.00696067	0.169707	stable	3.40766
Il18rap	0.689722	4.74847	5.20884	0.00039161	0.00696393	0.168481	stable	3.40715
Cercam	-0.683889	5.37222	-5.20764	0.000392289	0.00697099	0.166693	stable	3.40639
0610007N19Rik	-1.02875	9.54063	-5.20342	0.000394692	0.00700361	0.160398	down	3.40374
Arl2	-0.770694	9.69493	-5.20342	0.000394694	0.00700361	0.160394	stable	3.40374
Sowahc	0.713333	7.46917	5.19366	0.000400315	0.00709568	0.145815	stable	3.3976
Zc3hav1l	-0.701389	6.75292	-5.19341	0.000400458	0.00709568	0.145447	stable	3.39744
Hnrnpu	0.8725	10.1771	5.19118	0.000401759	0.00710435	0.142103	stable	3.39603
Zcchc6	0.880972	7.51521	5.19109	0.000401808	0.00710435	0.141978	stable	3.39598
Cpsf2	0.813194	6.93979	5.19109	0.000401812	0.00710435	0.141967	stable	3.39598
1810012P15Rik	-0.678194	6.91257	-5.18822	0.000403488	0.00712842	0.137678	stable	3.39417
Sntb2	0.733472	9.14687	5.18777	0.000403752	0.00712842	0.137003	stable	3.39389
Pard6a	-0.847778	6.8725	-5.18613	0.000404714	0.0071403	0.134548	stable	3.39285
D15Ertd621e	1.02431	8.22646	5.18517	0.000405275	0.00714507	0.133122	up	3.39225
Ifi44	-0.967083	8.31396	-5.18238	0.00040692	0.00716896	0.128945	stable	3.39049
Gmpr	-0.820694	9.79868	-5.17867	0.000409119	0.00720053	0.12339	stable	3.38815
AF357355	1.06486	3.30674	5.17792	0.000409565	0.00720053	0.122267	up	3.38768
Fnip2	1.1425	9.31569	5.17788	0.000409589	0.00720053	0.122206	up	3.38765
4930461G14Rik	-1.13819	6.26521	-5.17656	0.000410372	0.00720334	0.120237	down	3.38682
Rars	1.12986	8.07646	5.17594	0.000410744	0.00720334	0.119303	up	3.38643
Zdhhc12	-0.875972	9.25604	-5.17584	0.000410803	0.00720334	0.119155	stable	3.38637
Samd10	-0.651806	7.81785	-5.17565	0.000410918	0.00720334	0.118866	stable	3.38624
Sema3f	0.753611	9.40042	5.17276	0.000412645	0.00722847	0.114543	stable	3.38442
Esyt2	0.807778	9.65653	5.17044	0.000414038	0.00724772	0.111069	stable	3.38296
Prom1	0.901806	8.95521	5.16839	0.000415274	0.00726419	0.107998	stable	3.38167
Itgb3	0.72	6.66667	5.16673	0.000416279	0.00727662	0.105504	stable	3.38062
Daglb	-0.787639	8.36063	-5.16186	0.000419238	0.00732315	0.0982023	stable	3.37754
Gtf2h1	0.869028	7.85396	5.16106	0.000419726	0.00732456	0.0970035	stable	3.37703
Mir221	1.19083	4.01236	5.16075	0.000419913	0.00732456	0.0965443	up	3.37684
Auts2	0.736111	9.27528	5.1574	0.000421963	0.00735511	0.0915247	stable	3.37473
Ndufv3	-0.677917	8.78674	-5.15689	0.000422277	0.00735538	0.0907581	stable	3.3744
Morc2a	1.245	7.51722	5.15609	0.000422772	0.00735881	0.0895492	up	3.37389
Lancl3	0.99375	6.44451	5.15396	0.000424084	0.00737277	0.0863559	stable	3.37255
Cxx1c	-1.61028	8.66347	-5.15381	0.000424173	0.00737277	0.0861397	down	3.37246
Zmat5	-1.08792	9.16049	-5.15029	0.000426356	0.0074039	0.0808491	down	3.37023
Lxn	-0.71125	7.7734	-5.14995	0.000426565	0.0074039	0.0803441	stable	3.37002
Nfatc4	-0.886389	6.42403	-5.14831	0.000427586	0.0074164	0.0778792	stable	3.36898
Snx15	-0.741806	8.11243	-5.14676	0.000428552	0.00742535	0.075552	stable	3.368
Cxcl10	0.8975	8.30653	5.14652	0.000428704	0.00742535	0.0751864	stable	3.36784
Dicer1	0.914861	7.83035	5.14523	0.000429509	0.00742784	0.0732522	stable	3.36703
Cdc25b	-0.992222	6.95569	-5.14514	0.000429568	0.00742784	0.0731106	stable	3.36697
Sigmar1	-0.65625	9.18326	-5.14484	0.000429752	0.00742784	0.0726704	stable	3.36678
Kctd9	0.842222	7.83083	5.14415	0.000430188	0.00743017	0.0716241	stable	3.36634
1700024F20Rik	-1.02778	6.91361	-5.1428	0.000431036	0.00743959	0.0695958	down	3.36549
Slc27a1	-0.875556	9.43056	-5.1419	0.000431599	0.00744145	0.0682489	stable	3.36492
2410003L11Rik	-0.862361	6.00368	-5.14166	0.000431747	0.00744145	0.0678961	stable	3.36477
Slc25a21	-0.775	7.80833	-5.14092	0.000432216	0.00744432	0.066777	stable	3.3643
Bet1	-0.885694	6.78937	-5.13902	0.000433414	0.00745388	0.0639226	stable	3.3631
Reep4	-0.712778	8.86417	-5.13864	0.000433654	0.00745388	0.0633538	stable	3.36286
Pcnxl3	-0.72125	9.4709	-5.1386	0.000433678	0.00745388	0.0632954	stable	3.36283
Iqsec2	-0.871528	8.00576	-5.13727	0.00043452	0.00746215	0.0612977	stable	3.36199
Abcb8	-0.761667	8.63333	-5.13689	0.000434764	0.00746215	0.0607167	stable	3.36175
Mir1931	0.805556	6.50361	5.13533	0.000435756	0.00747395	0.0583698	stable	3.36076
Zeb1	0.734722	6.99597	5.13464	0.000436189	0.00747617	0.0573459	stable	3.36033
Tmem143	-1.03083	8.51069	-5.13325	0.000437078	0.00748621	0.0552461	down	3.35944
Mblac2	-1.01111	7.08278	-5.13237	0.000437638	0.0074906	0.0539256	down	3.35888
Nppb	1.26222	5.205	5.13172	0.000438051	0.00749246	0.052954	up	3.35848
Aloxe3	1.12778	5.61083	5.13037	0.000438914	0.00749984	0.0509244	up	3.35762
1700040L02Rik	-0.938472	9.35326	-5.1301	0.000439091	0.00749984	0.0505096	stable	3.35745
Degs2	-0.792222	7.72194	-5.12746	0.000440784	0.00752355	0.0465425	stable	3.35577
Kiss1r	-0.805278	7.51736	-5.12673	0.000441257	0.00752641	0.0454367	stable	3.35531
Mir23b	1.11944	7.39139	5.12487	0.000442455	0.00754163	0.0426419	up	3.35413
Map4k5	0.7775	8.13625	5.12295	0.000443696	0.00755755	0.039755	stable	3.35291
Hdhd3	-0.779306	6.2359	-5.12133	0.000444744	0.00756808	0.0373244	stable	3.35189
Rnaseh2c	-0.937222	8.10639	-5.12105	0.000444928	0.00756808	0.0368962	stable	3.35171
Slx1b	-0.849722	6.86347	-5.11887	0.000446349	0.00757675	0.0336105	stable	3.35033
Ppox	-0.698611	9.04153	-5.11874	0.000446434	0.00757675	0.0334145	stable	3.35024
Usp9x	0.797222	9.17667	5.1183	0.000446721	0.00757675	0.0327522	stable	3.34996
Taf1	0.690278	7.08194	5.11812	0.000446839	0.00757675	0.0324785	stable	3.34985
Rab4b	-0.732083	8.90382	-5.11791	0.000446975	0.00757675	0.032165	stable	3.34972
4932416H05Rik	-0.922083	6.82007	-5.11655	0.000447861	0.00758655	0.0301242	stable	3.34886
Arid4b	0.689306	6.63396	5.11477	0.000449031	0.00760115	0.0274345	stable	3.34772
9430008C03Rik	0.696667	7.74722	5.1141	0.000449472	0.00760338	0.0264236	stable	3.3473
Naa50	0.696111	9.42667	5.11294	0.000450231	0.007611	0.024685	stable	3.34657
Lnpep	0.947917	9.28313	5.11242	0.000450575	0.0076116	0.0238969	stable	3.34623
Gm5069	-1.51931	6.13674	-5.11134	0.000451289	0.00761843	0.0222651	down	3.34555
Rlf	0.806944	7.27069	5.11086	0.000451604	0.00761853	0.0215463	stable	3.34524
Rab40b	-0.814167	5.77875	-5.11018	0.000452054	0.00762091	0.0205186	stable	3.34481
Ccng2	0.829583	8.72174	5.10927	0.00045265	0.00762575	0.0191599	stable	3.34424
Mex3b	-0.656111	7.16444	-5.10813	0.00045341	0.00763261	0.0174317	stable	3.34351
Atp1a2	-0.831111	7.33972	-5.10773	0.000453677	0.00763261	0.0168255	stable	3.34325
Speer4d	1.32903	4.27979	5.10458	0.000455768	0.00766255	0.0120857	up	3.34126
Sema3c	1.45417	7.11431	5.10262	0.000457079	0.00767678	0.00912474	up	3.34001
Gm5475	-0.862778	5.80917	-5.10237	0.000457243	0.00767678	0.00875525	stable	3.33985
BC024386	-0.97625	9.86299	-5.10192	0.000457548	0.00767678	0.00806714	stable	3.33956
Eya2	-0.752639	6.61243	-5.10028	0.000458648	0.00769	0.00559134	stable	3.33852
Adcy5	-0.956389	6.20264	-5.09833	0.000459955	0.00770666	0.00265932	stable	3.33728
Eif3j	0.882778	6.33972	5.09776	0.000460338	0.00770784	0.00180112	stable	3.33692
Tmem206	-0.802917	7.28104	-5.09653	0.000461168	0.00771404	-5.55944e-05	stable	3.33614
Clic3	-0.89875	7.87118	-5.09618	0.000461404	0.00771404	-0.000583328	stable	3.33592
Tnip2	1.00917	6.03958	5.09582	0.00046165	0.00771404	-0.00113284	up	3.33569
Akr1b8	1.10833	5.57444	5.09536	0.00046196	0.00771404	-0.00182458	up	3.3354
Dhrs3	-0.883194	11.3785	-5.0922	0.000464105	0.00773625	-0.00659964	stable	3.33338
Mier1	0.803194	6.84271	5.09199	0.000464242	0.00773625	-0.006904	stable	3.33326
Gpr12	-0.89125	5.75396	-5.09191	0.0004643	0.00773625	-0.00703296	stable	3.3332
Dnajc4	-0.795	9.36153	-5.09102	0.000464903	0.00773625	-0.00837137	stable	3.33264
Bcl10	0.70625	9.64493	5.09077	0.000465074	0.00773625	-0.0087503	stable	3.33248
Abcb1a	0.9325	6.50347	5.09063	0.000465173	0.00773625	-0.0089686	stable	3.33239
Mmp8	1.68014	6.06229	5.08907	0.000466236	0.0077487	-0.0113213	up	3.33139
Runx1	1.03931	7.33312	5.08854	0.000466597	0.00774947	-0.0121187	up	3.33106
Bok	-0.87375	8.57618	-5.08662	0.000467909	0.00776183	-0.0150125	stable	3.32984
Phldb2	1.29306	8.44958	5.08653	0.000467971	0.00776183	-0.0151494	up	3.32978
Ascl3	-0.652361	6.39035	-5.08571	0.000468536	0.00776598	-0.0163947	stable	3.32926
Omd	-0.795833	5.78875	-5.08492	0.000469081	0.00776873	-0.017592	stable	3.32875
Sik2	0.742778	9.16222	5.08374	0.000469889	0.00776873	-0.019367	stable	3.328
Slc36a1	-0.739306	10.0081	-5.08362	0.00046997	0.00776873	-0.0195438	stable	3.32793
N4bp2l2	0.661806	8.52271	5.08331	0.000470185	0.00776873	-0.0200149	stable	3.32773
Agbl5	-0.906944	8.85569	-5.08317	0.000470283	0.00776873	-0.0202291	stable	3.32764
Tmem45a	1.47681	8.05188	5.08272	0.000470593	0.00776873	-0.0209094	up	3.32735
Pqlc2	-0.777083	8.75729	-5.08215	0.000470989	0.00777006	-0.0217759	stable	3.32699
Gulp1	-0.813889	6.91389	-5.07927	0.00047298	0.00779344	-0.0261236	stable	3.32516
2310045N01Rik	-0.759444	8.9525	-5.07853	0.000473496	0.00779344	-0.027249	stable	3.32468
Rp9	-0.710278	8.75944	-5.07808	0.000473808	0.00779344	-0.0279273	stable	3.3244
Ccl2	2.09417	8.31292	5.07787	0.000473954	0.00779344	-0.0282453	up	3.32426
Zfp612	0.826667	6.62028	5.07768	0.000474087	0.00779344	-0.028534	stable	3.32414
Bckdhb	-0.742778	9.89708	-5.07737	0.000474303	0.00779344	-0.0290041	stable	3.32394
Acp6	-0.706389	10.1236	-5.07674	0.00047474	0.00779541	-0.0299519	stable	3.32354
Ubr5	0.749722	8.47264	5.07329	0.000477147	0.00782971	-0.0351642	stable	3.32135
Hoxa7	-0.766667	8.70625	-5.07134	0.000478513	0.00784309	-0.0381124	stable	3.32011
Slc5a11	-0.65875	8.85215	-5.07088	0.000478841	0.00784309	-0.0388176	stable	3.31981
Bmp2k	0.640972	9.62715	5.07077	0.000478916	0.00784309	-0.0389804	stable	3.31974
Acot9	1.05292	7.37215	5.0695	0.000479806	0.00785244	-0.0408924	up	3.31893
Slc39a14	1.17889	8.81972	5.06694	0.000481618	0.00785946	-0.0447773	up	3.3173
Scarf2	-0.959861	8.21187	-5.06689	0.000481647	0.00785946	-0.0448399	stable	3.31727
Utp20	0.896111	6.24944	5.06643	0.000481975	0.00785946	-0.0455428	stable	3.31698
Frk	0.83375	7.07062	5.06639	0.000482006	0.00785946	-0.0456084	stable	3.31695
Spint1	0.744167	10.3987	5.06594	0.000482326	0.00785946	-0.0462914	stable	3.31666
C1rl	-0.877778	7.98111	-5.06592	0.000482336	0.00785946	-0.0463133	stable	3.31665
Agtr1a	-0.745278	10.994	-5.0653	0.000482778	0.00785946	-0.0472575	stable	3.31625
Gcgr	-0.691111	8.00583	-5.06529	0.000482786	0.00785946	-0.0472741	stable	3.31625
Gadd45gip1	-0.68375	8.57285	-5.06272	0.000484607	0.00788387	-0.0511561	stable	3.31461
Myo9b	1.22639	7.99542	5.06228	0.000484925	0.00788387	-0.0518308	up	3.31433
Zcchc9	0.875278	7.56625	5.06167	0.00048536	0.00788574	-0.052755	stable	3.31394
Dusp19	-0.87375	7.5891	-5.05757	0.000488291	0.00792814	-0.0589617	stable	3.31132
Abcc10	-0.756667	7.95917	-5.05512	0.00049005	0.00794566	-0.0626659	stable	3.30976
Nrm	-0.820278	7.28542	-5.05483	0.000490258	0.00794566	-0.0631041	stable	3.30958
Cct4	0.796528	8.98243	5.05472	0.000490338	0.00794566	-0.0632716	stable	3.3095
Cacnb4	-1.05528	6.31431	-5.05253	0.00049192	0.00796607	-0.0665934	down	3.30811
Wapal	0.786944	7.32597	5.05189	0.000492386	0.00796837	-0.0675678	stable	3.30769
Atat1	-0.667639	8.20479	-5.05085	0.000493136	0.00797527	-0.0691365	stable	3.30703
Klhl14	-1.05528	6.43236	-5.05003	0.000493731	0.00797663	-0.0703801	down	3.30651
Ppp6r3	0.6525	9.20708	5.04974	0.000493943	0.00797663	-0.0708234	stable	3.30632
Calu	0.69875	8.15076	5.0494	0.000494191	0.00797663	-0.0713392	stable	3.30611
Krit1	0.71625	7.6509	5.04842	0.000494899	0.00798284	-0.0728155	stable	3.30548
Mir5123	1.60861	8.54875	5.04759	0.000495507	0.00798742	-0.0740805	up	3.30495
Cul3	0.817639	9.55188	5.04673	0.000496137	0.00799131	-0.0753895	stable	3.3044
Anxa7	0.650139	10.513	5.04635	0.000496409	0.00799131	-0.075956	stable	3.30416
Lemd3	0.722639	8.01062	5.04593	0.000496721	0.00799131	-0.0766034	stable	3.30389
Plvap	-0.861944	10.3974	-5.04515	0.000497286	0.00799518	-0.0777752	stable	3.30339
Gm10325	0.894444	6.79444	5.04461	0.000497685	0.00799638	-0.0786017	stable	3.30305
Gpbp1	0.805833	8.17486	5.04232	0.000499363	0.00801685	-0.08207	stable	3.30158
Sgms1	0.715694	7.97007	5.04198	0.00049961	0.00801685	-0.0825794	stable	3.30137
Tradd	-0.749444	7.15028	-5.03962	0.000501353	0.00803037	-0.0861702	stable	3.29986
Dclk1	0.758889	5.43583	5.03955	0.000501406	0.00803037	-0.0862779	stable	3.29981
Acp5	-0.674306	9.15215	-5.03931	0.000501584	0.00803037	-0.0866433	stable	3.29966
Sertad1	0.796389	7.91903	5.03907	0.000501755	0.00803037	-0.0869961	stable	3.29951
Ip6k2	0.864722	8.58931	5.03817	0.00050242	0.00803389	-0.0883598	stable	3.29893
Tacc2	0.770556	8.50361	5.03761	0.000502835	0.00803389	-0.0892106	stable	3.29857
Tex10	0.735278	7.43181	5.03704	0.000503261	0.00803389	-0.0900841	stable	3.29821
9130004J05Rik	0.683472	6.54104	5.03701	0.00050328	0.00803389	-0.0901222	stable	3.29819
Nr2f2	-0.844306	10.8258	-5.03453	0.000505127	0.00805816	-0.0938983	stable	3.2966
Cd180	-0.954028	6.04215	-5.03358	0.000505832	0.00805884	-0.0953362	stable	3.29599
Hpgd	-0.84875	8.63215	-5.0335	0.000505892	0.00805884	-0.0954585	stable	3.29594
Ppp2r5e	0.717639	9.16924	5.03315	0.000506151	0.00805884	-0.0959846	stable	3.29572
Aftph	0.801528	9.0016	5.03217	0.00050688	0.00806392	-0.0974694	stable	3.29509
Morn4	-0.918194	8.47299	-5.03185	0.000507124	0.00806392	-0.0979645	stable	3.29489
Tmem80	-0.710833	8.43292	-5.03128	0.000507544	0.0080654	-0.0988176	stable	3.29453
Smchd1	0.709444	7.10847	5.02893	0.000509309	0.00808823	-0.102395	stable	3.29302
Cdc27	0.672083	8.13285	5.0282	0.000509859	0.00809042	-0.103508	stable	3.29255
AI314278	-0.965417	7.86646	-5.02787	0.000510103	0.00809042	-0.104001	stable	3.29234
Appl1	0.835694	7.54076	5.02733	0.000510511	0.00809168	-0.104825	stable	3.29199
Mphosph6	0.836667	8.40833	5.02539	0.000511969	0.00810957	-0.107764	stable	3.29076
Itgb6	1.2125	9.17486	5.02466	0.000512526	0.00811319	-0.108886	up	3.29028
Rc3h2	0.97125	8.85118	5.02343	0.00051345	0.00812044	-0.110743	stable	3.2895
P4ha1	1.15014	8.6666	5.02318	0.000513643	0.00812044	-0.11113	up	3.28934
Tmem53	-0.744583	7.70229	-5.02228	0.000514329	0.00812606	-0.112504	stable	3.28876
Ivns1abp	1.06167	11.0936	5.02157	0.000514867	0.00812935	-0.113581	up	3.28831
Krr1	0.800694	7.27271	5.02062	0.000515589	0.00813554	-0.115026	stable	3.2877
Fabp4	1.16417	10.651	5.01992	0.000516122	0.00813874	-0.11609	up	3.28725
Zbed3	-0.838056	9.53625	-5.01937	0.000516539	0.00814012	-0.116924	stable	3.2869
St6galnac6	-0.956111	7.79139	-5.01848	0.000517212	0.00814552	-0.118266	stable	3.28633
Efna3	-1.03736	7.30799	-5.01799	0.000517593	0.00814631	-0.119024	down	3.28601
Elovl6	1.05542	9.0541	5.01684	0.000518465	0.00814847	-0.12076	up	3.28528
Smc1a	0.683333	7.265	5.01666	0.000518604	0.00814847	-0.121035	stable	3.28516
Ier2	1.33028	7.83236	5.01586	0.000519217	0.00814847	-0.122253	up	3.28465
Lif	1.75319	6.85576	5.01584	0.000519237	0.00814847	-0.122293	up	3.28463
D19Ertd386e	0.682361	6.5759	5.01564	0.000519383	0.00814847	-0.122583	stable	3.28451
Diexf	0.840694	7.48924	5.01502	0.000519861	0.00814889	-0.123529	stable	3.28411
Pak1ip1	0.789167	7.94319	5.01475	0.000520072	0.00814889	-0.123948	stable	3.28394
Acot2	0.916389	11.1078	5.01397	0.000520671	0.0081531	-0.125135	stable	3.28344
Inpp5j	-0.812778	9.48042	-5.01274	0.000521612	0.00816265	-0.126996	stable	3.28265
Ctdp1	0.734861	7.71438	5.01035	0.000523454	0.00818628	-0.130629	stable	3.28112
AU021092	-0.695	7.51861	-5.00775	0.000525471	0.00821261	-0.134592	stable	3.27945
Sav1	0.648333	8.75806	5.00447	0.000528019	0.008242	-0.139578	stable	3.27735
Fgf18	1.04097	6.51396	5.00447	0.000528021	0.008242	-0.13958	up	3.27735
Zfp281	0.7375	7.81042	5.00253	0.000529537	0.00826043	-0.142535	stable	3.2761
Polr3gl	-0.898194	7.95951	-5.00135	0.000530466	0.00826585	-0.144343	stable	3.27534
Suv420h2	-0.824722	9.19486	-5.00123	0.000530555	0.00826585	-0.144514	stable	3.27527
Ssfa2	0.820694	9.90437	4.99949	0.000531924	0.0082808	-0.147171	stable	3.27415
Nfia	-0.698472	9.69354	-4.99915	0.000532186	0.0082808	-0.147678	stable	3.27394
Sema4b	0.690278	9.39181	4.99739	0.000533578	0.00829722	-0.15037	stable	3.2728
Slc52a3	-0.9825	9.86542	-4.99519	0.000535316	0.008319	-0.153722	stable	3.27139
Nme3	-0.9	9.47639	-4.99162	0.000538147	0.00835723	-0.159158	stable	3.2691
Cldn19	-1.30375	9.33799	-4.99082	0.000538781	0.00835723	-0.160371	down	3.26859
Zmym3	-0.793056	7.24319	-4.99081	0.000538793	0.00835723	-0.160394	stable	3.26858
Slc39a5	-0.796944	10.9643	-4.98905	0.0005402	0.0083714	-0.16308	stable	3.26745
Ddit4	1.23319	8.66326	4.98881	0.000540386	0.0083714	-0.163437	up	3.2673
4930515G01Rik	-0.654306	6.69174	-4.98781	0.000541188	0.00837856	-0.164964	stable	3.26665
Abhd14b	-0.75125	11.3969	-4.98547	0.000543068	0.00840019	-0.168538	stable	3.26515
Gem	1.00694	7.23792	4.98522	0.000543267	0.00840019	-0.168915	up	3.26499
Rergl	-0.715556	4.28333	-4.98418	0.000544106	0.0084079	-0.170507	stable	3.26432
Ddx5	0.794444	10.3958	4.98326	0.000544844	0.00841402	-0.171903	stable	3.26373
Tmem39b	-0.793472	9.45882	-4.98256	0.000545411	0.0084175	-0.172975	stable	3.26328
Fyttd1	0.647778	6.5275	4.98172	0.000546087	0.00841808	-0.174251	stable	3.26274
Mex3c	0.690833	9.88514	4.98167	0.000546132	0.00841808	-0.174335	stable	3.2627
Ephb3	-0.741944	7.30014	-4.98096	0.000546702	0.0084216	-0.17541	stable	3.26225
G530011O06Rik	0.679306	6.68951	4.98026	0.000547274	0.00842515	-0.176488	stable	3.2618
Rgl2	-0.714167	8.02806	-4.97687	0.000550027	0.008458	-0.181659	stable	3.25962
2500002B13Rik	-1.08903	9.29007	-4.97678	0.000550095	0.008458	-0.181786	down	3.25956
Phf16	0.799444	7.27361	4.97519	0.000551398	0.00847276	-0.184225	stable	3.25853
Pth1r	-0.683611	11.3031	-4.97375	0.000552571	0.00848549	-0.186414	stable	3.25761
Pskh1	-0.724722	10.104	-4.97271	0.000553424	0.0084933	-0.188004	stable	3.25694
Exosc5	-0.7425	8.24458	-4.97051	0.000555235	0.00851579	-0.191371	stable	3.25552
Bckdk	-0.690972	10.5327	-4.96878	0.000556658	0.00853231	-0.194009	stable	3.25441
Mt2	0.766667	12.6783	4.96745	0.000557758	0.00854385	-0.196043	stable	3.25355
Rev1	0.901111	7.30917	4.96315	0.000561325	0.00859316	-0.202612	stable	3.25079
Syt12	0.874028	7.36021	4.96247	0.000561892	0.0085965	-0.203653	stable	3.25035
Gm7904	-0.894444	4.85278	-4.96009	0.000563875	0.00862148	-0.207282	stable	3.24882
Pik3c2a	0.698056	8.50417	4.95918	0.00056464	0.00862707	-0.208679	stable	3.24823
Dcaf10	0.644167	8.93208	4.95882	0.000564941	0.00862707	-0.209228	stable	3.248
1810013L24Rik	0.649167	9.78556	4.95818	0.000565481	0.00862998	-0.210213	stable	3.24758
Wbscr27	-0.686389	7.60875	-4.95603	0.000567284	0.00865129	-0.213494	stable	3.2462
Mir568	0.884722	7.73681	4.95568	0.00056758	0.00865129	-0.214031	stable	3.24597
H2-Ke2	-0.642361	8.45799	-4.9545	0.000568576	0.00866112	-0.215838	stable	3.24521
Hebp1	-0.793056	9.14903	-4.95188	0.000570791	0.00867977	-0.219843	stable	3.24352
Slc39a10	0.883056	6.98514	4.9516	0.000571027	0.00867977	-0.220271	stable	3.24334
Olfr1487	1.09472	4.31375	4.9514	0.000571199	0.00867977	-0.220581	up	3.24321
Prrx2	-0.849028	6.23785	-4.95128	0.0005713	0.00867977	-0.220763	stable	3.24314
Gm19703	0.931944	6.37181	4.95097	0.000571561	0.00867977	-0.221233	stable	3.24294
Trappc8	0.683333	7.24889	4.94755	0.000574471	0.00871858	-0.226465	stable	3.24073
Lenep	-0.761528	8.26118	-4.94668	0.000575214	0.0087245	-0.227799	stable	3.24017
Tlr4	1.06542	6.44979	4.94472	0.000576892	0.00873627	-0.2308	up	3.23891
Rogdi	-0.853056	10.3596	-4.94449	0.000577089	0.00873627	-0.231152	stable	3.23876
Rsbn1	0.728889	7.13944	4.94415	0.00057738	0.00873627	-0.23167	stable	3.23854
Rilpl1	-0.910833	6.87986	-4.94412	0.000577408	0.00873627	-0.231721	stable	3.23852
Ngfr	-1.02181	6.82035	-4.94359	0.000577865	0.00873781	-0.232536	down	3.23817
Cd24a	1.15125	11.4003	4.94136	0.000579776	0.00875677	-0.235938	up	3.23674
Gfra4	-0.769583	6.66812	-4.9413	0.000579829	0.00875677	-0.236032	stable	3.2367
Supt16h	0.9675	6.87375	4.94052	0.000580507	0.00875974	-0.237235	stable	3.23619
Zpbp	-0.773194	5.36521	-4.94017	0.000580805	0.00875974	-0.237764	stable	3.23597
Nfkb2	0.961528	8.90188	4.93984	0.000581092	0.00875974	-0.238274	stable	3.23576
Tspan17	-0.90875	8.75715	-4.93882	0.000581976	0.00876318	-0.23984	stable	3.23509
Gpr39	0.905833	7.1925	4.93875	0.000582031	0.00876318	-0.239938	stable	3.23505
Trmt61a	0.93375	7.68618	4.93779	0.000582862	0.00877033	-0.241407	stable	3.23443
Gm266	-0.860833	6.94903	-4.93651	0.000583974	0.0087817	-0.243372	stable	3.23361
Usp16	0.743611	7.19625	4.93564	0.000584728	0.00878767	-0.244701	stable	3.23305
Phf3	1.00639	7.68653	4.93517	0.000585136	0.00878845	-0.245419	up	3.23274
Dysf	0.806806	8.4866	4.93266	0.000587331	0.00881604	-0.249277	stable	3.23112
Ubqln1	0.824028	11.4962	4.93111	0.000588686	0.00883101	-0.251653	stable	3.23012
Zfp395	-0.883056	8.49931	-4.92928	0.000590289	0.00884967	-0.254455	stable	3.22894
Plec	1.26681	7.56424	4.92725	0.000592078	0.00887109	-0.257571	up	3.22762
Dock6	-0.707083	8.06438	-4.92648	0.000592749	0.00887276	-0.25874	stable	3.22713
Klf10	0.851667	8.32472	4.9263	0.000592909	0.00887276	-0.259018	stable	3.22701
Erlin1	0.761667	8.90361	4.92546	0.000593653	0.00887849	-0.260309	stable	3.22647
Mrpl2	-0.709167	8.39639	-4.92457	0.000594442	0.00888225	-0.261677	stable	3.22589
Serpinf2	-0.84875	10.2085	-4.92436	0.000594624	0.00888225	-0.261994	stable	3.22576
Fam179b	0.768194	7.74688	4.92277	0.000596033	0.00889789	-0.264432	stable	3.22473
Myl6b	-0.902639	7.5066	-4.92151	0.000597154	0.0089041	-0.266369	stable	3.22391
Cant1	-0.699167	8.89	-4.92132	0.000597325	0.0089041	-0.266664	stable	3.22379
Sec24d	0.6325	8.70681	4.92108	0.000597533	0.0089041	-0.267021	stable	3.22364
Tpst1	-0.680833	7.38347	-4.91959	0.000598868	0.00891862	-0.269322	stable	3.22267
B230217C12Rik	-0.819861	6.19688	-4.91711	0.00060108	0.00894161	-0.27312	stable	3.22107
Cpsf4l	-0.682639	6.76243	-4.91705	0.000601138	0.00894161	-0.27322	stable	3.22103
Morn2	-0.873333	10.1993	-4.91615	0.000601945	0.00894821	-0.274601	stable	3.22044
Dnajc22	-0.766111	8.1325	-4.91535	0.000602663	0.0089519	-0.275829	stable	3.21993
Gm20342	-0.653333	7.89222	-4.91506	0.000602919	0.0089519	-0.276267	stable	3.21974
2310001H17Rik	-0.656806	6.31979	-4.91218	0.000605509	0.00897807	-0.280683	stable	3.21788
Zmynd15	-0.678889	7.59806	-4.91167	0.000605972	0.00897807	-0.281471	stable	3.21755
Dscaml1	0.624722	5.29764	4.91109	0.000606493	0.00897807	-0.282357	stable	3.21717
Psmc6	0.791389	8.60514	4.91108	0.000606508	0.00897807	-0.282383	stable	3.21716
Slc25a30	1.09028	10.6857	4.91099	0.000606586	0.00897807	-0.282515	up	3.21711
Il6st	0.922778	10.1611	4.91068	0.000606867	0.00897807	-0.282993	stable	3.21691
Ythdc1	0.609444	8.80333	4.90754	0.000609714	0.00901477	-0.287814	stable	3.21487
Entpd6	-0.689444	7.9975	-4.90658	0.000610587	0.00902227	-0.289288	stable	3.21425
Herpud1	0.761389	12.141	4.9057	0.00061139	0.00902636	-0.290642	stable	3.21368
Slc9a3r2	-1.02208	9.79743	-4.90547	0.000611597	0.00902636	-0.29099	down	3.21354
Olfm1	-0.815833	7.69139	-4.905	0.000612032	0.00902738	-0.291724	stable	3.21323
Cox15	-0.658889	9.05056	-4.90418	0.000612773	0.00903291	-0.292971	stable	3.2127
9230102O04Rik	-0.883194	6.30243	-4.90305	0.000613812	0.00904281	-0.294716	stable	3.21196
Gm10023	-0.918611	5.87431	-4.90191	0.000614857	0.00904459	-0.296468	stable	3.21123
Boc	-0.814306	8.13687	-4.90158	0.00061516	0.00904459	-0.296976	stable	3.21101
2810428I15Rik	-0.821111	8.66111	-4.90155	0.000615185	0.00904459	-0.297017	stable	3.21099
Olfr503	-0.721111	3.98306	-4.90132	0.0006154	0.00904459	-0.297378	stable	3.21084
Pwp1	0.987222	7.27417	4.90026	0.000616376	0.00905148	-0.29901	stable	3.21015
Zbed6	0.940833	8.57264	4.89861	0.000617893	0.00905148	-0.301543	stable	3.20909
Cdk17	0.678889	7.42694	4.89857	0.000617927	0.00905148	-0.301599	stable	3.20906
4930579G24Rik	-0.72375	6.7384	-4.89817	0.000618297	0.00905148	-0.302216	stable	3.2088
Eral1	-0.642639	8.68201	-4.89798	0.000618476	0.00905148	-0.302514	stable	3.20868
Mast3	-0.663611	8.24069	-4.89695	0.00061942	0.00905148	-0.304086	stable	3.20801
Tpra1	-0.773194	10.3677	-4.89651	0.000619826	0.00905148	-0.304762	stable	3.20773
Prkrir	0.669028	8.66535	4.89636	0.00061997	0.00905148	-0.304999	stable	3.20763
Tppp3	0.716806	8.03729	4.89626	0.00062006	0.00905148	-0.305149	stable	3.20757
Macrod1	-0.820833	8.97153	-4.89619	0.000620127	0.00905148	-0.30526	stable	3.20752
Reep3	0.704167	10.1414	4.89522	0.000621021	0.00905148	-0.306746	stable	3.20689
Nudt14	-0.91125	8.22049	-4.89513	0.000621105	0.00905148	-0.306885	stable	3.20683
Kdm3a	0.760833	7.75069	4.89501	0.000621222	0.00905148	-0.307078	stable	3.20675
1700088E04Rik	-0.704583	8.97632	-4.89491	0.000621312	0.00905148	-0.307228	stable	3.20669
Sec63	0.759167	8.23931	4.89484	0.000621378	0.00905148	-0.307338	stable	3.20664
Mars	0.842083	8.06451	4.89199	0.000624024	0.00908465	-0.311714	stable	3.2048
Tnnc1	0.693333	6.64639	4.89085	0.000625093	0.00909375	-0.313478	stable	3.20406
Kif1b	1.08764	8.36993	4.89035	0.000625556	0.00909375	-0.314241	up	3.20373
Osbpl6	1.20875	9.97188	4.89014	0.000625755	0.00909375	-0.31457	up	3.2036
Mir17	0.736667	4.84333	4.88877	0.000627034	0.00910696	-0.316673	stable	3.20271
Klhl5	-0.662222	7.36306	-4.88742	0.000628305	0.00912004	-0.318758	stable	3.20183
Dexi	-0.906111	9.10417	-4.88465	0.000630903	0.00915236	-0.323009	stable	3.20004
Mir23a	1.02278	6.09583	4.8826	0.000632839	0.00916801	-0.326166	up	3.19871
Hmgcs2	-0.785278	8.07097	-4.88252	0.000632923	0.00916801	-0.326304	stable	3.19865
5031415H12Rik	0.724722	5.33208	4.88233	0.000633098	0.00916801	-0.326588	stable	3.19853
Snhg11	-0.793333	9.06444	-4.88192	0.000633486	0.00916825	-0.32722	stable	3.19826
Bcl9	-0.713056	7.94486	-4.8798	0.000635498	0.00919197	-0.330485	stable	3.19689
AB099516	-0.977083	8.27799	-4.87933	0.00063594	0.00919297	-0.331203	stable	3.19658
Slc25a23	-0.711111	10.9576	-4.87859	0.000636651	0.00919786	-0.332354	stable	3.1961
Trip12	0.824306	9.59021	4.87652	0.000638619	0.00921565	-0.335533	stable	3.19476
Fam158a	-0.721111	6.49139	-4.87651	0.00063863	0.00921565	-0.335551	stable	3.19475
Ropn1l	-0.909583	7.2109	-4.87525	0.000639838	0.00922767	-0.337498	stable	3.19393
Ripk1	0.912083	8.00076	4.87328	0.000641721	0.00924941	-0.340525	stable	3.19265
Mvk	-0.765833	7.32736	-4.86913	0.000645717	0.00930157	-0.34692	stable	3.18996
Gm20186	-1.16583	7.29319	-4.86715	0.000647634	0.00931872	-0.349973	down	3.18867
Trim62	-0.725	6.64528	-4.86712	0.000647664	0.00931872	-0.350021	stable	3.18865
Pex11b	-0.756389	9.08861	-4.86656	0.000648214	0.00932119	-0.350895	stable	3.18828
BC018242	-0.820556	7.265	-4.86382	0.000650879	0.00935406	-0.355122	stable	3.1865
Tmem28	-0.824722	7.55319	-4.86237	0.00065229	0.00936888	-0.357354	stable	3.18556
Rab11fip3	-0.869444	9.14583	-4.8591	0.000655493	0.0094094	-0.3624	stable	3.18343
Ywhah	0.621389	8.65903	4.85862	0.000655967	0.00941072	-0.363144	stable	3.18312
Nus1	0.629583	10.967	4.85666	0.000657888	0.00943278	-0.366156	stable	3.18185
Prrg2	-0.829861	7.50035	-4.85576	0.000658776	0.00943781	-0.367546	stable	3.18126
Apc	0.781111	7.17722	4.85553	0.000659004	0.00943781	-0.367902	stable	3.18111
Tmem139	-0.638333	6.985	-4.85447	0.000660057	0.0094474	-0.369547	stable	3.18042
Rrp12	1.20194	6.77569	4.85243	0.000662071	0.00947073	-0.372686	up	3.1791
Mospd2	0.823333	6.82722	4.84873	0.00066576	0.00951525	-0.378409	stable	3.17668
Ubac2	-0.736528	10.5399	-4.84853	0.000665956	0.00951525	-0.378712	stable	3.17655
Pparg	0.761111	6.45167	4.84801	0.000666473	0.00951647	-0.379512	stable	3.17622
Purb	0.675694	8.68604	4.84767	0.000666813	0.00951647	-0.380037	stable	3.176
BC025446	-0.746528	8.54035	-4.84656	0.000667928	0.00952687	-0.381758	stable	3.17527
Gch1	0.723194	5.3634	4.84565	0.000668838	0.00953433	-0.38316	stable	3.17468
Pak1	0.800139	8.49535	4.84482	0.000669672	0.00953934	-0.384444	stable	3.17414
H2afz	-0.763472	6.62049	-4.84453	0.000669964	0.00953934	-0.384892	stable	3.17395
Schip1	0.817778	6.70139	4.84317	0.000671333	0.00954865	-0.386996	stable	3.17306
4933404O12Rik	-0.638611	6.48181	-4.84257	0.000671934	0.00954865	-0.387917	stable	3.17267
Aspscr1	-0.745972	8.95701	-4.84252	0.000671993	0.00954865	-0.388008	stable	3.17264
Rbm25	0.739583	8.17271	4.84234	0.000672167	0.00954865	-0.388275	stable	3.17252
Mbip	0.743333	8.03028	4.83803	0.000676535	0.00960115	-0.394946	stable	3.16971
Pde12	0.787778	7.61736	4.83792	0.000676642	0.00960115	-0.39511	stable	3.16964
Tlr3	-0.622778	7.94819	-4.8361	0.000678494	0.00962189	-0.397926	stable	3.16845
Bcs1l	-0.772917	7.98813	-4.83502	0.000679601	0.00963204	-0.399604	stable	3.16775
Gm9734	-0.714861	6.06701	-4.83424	0.00068039	0.00963768	-0.400799	stable	3.16724
Zfp143	0.86625	7.02979	4.83262	0.000682048	0.00964996	-0.403306	stable	3.16619
Il7r	0.713056	4.62361	4.83241	0.00068226	0.00964996	-0.403627	stable	3.16605
Serpina3c	0.984444	4.63278	4.83225	0.000682431	0.00964996	-0.403885	stable	3.16594
Galnt3	0.896944	9.31264	4.83153	0.000683172	0.0096549	-0.405003	stable	3.16547
Matr3	0.765694	8.02118	4.83084	0.000683874	0.00965587	-0.406061	stable	3.16502
Serpind1	0.877639	4.81507	4.83069	0.000684025	0.00965587	-0.406287	stable	3.16493
Pde9a	-0.813056	8.32264	-4.83029	0.000684443	0.00965625	-0.406916	stable	3.16466
Edn1	1.0375	6.61792	4.82974	0.000685011	0.00965873	-0.407771	up	3.1643
Plcxd2	1.18028	6.36097	4.8287	0.000686082	0.00966782	-0.40938	up	3.16362
Coq4	-0.761111	9.56889	-4.82835	0.00068644	0.00966782	-0.409918	stable	3.1634
Dstn	0.691111	10.5017	4.82709	0.000687737	0.00968055	-0.411862	stable	3.16258
Ptpre	0.975556	6.53903	4.82569	0.000689185	0.0096954	-0.414029	stable	3.16166
Ppp2r3c	0.995556	7.0325	4.82493	0.000689975	0.0096998	-0.415208	stable	3.16117
Orai3	-0.868056	9.16444	-4.82463	0.000690284	0.0096998	-0.41567	stable	3.16097
Vmn1r20	-1.22861	4.71264	-4.82359	0.00069137	0.00970951	-0.417288	down	3.16029
Gpr180	-0.727917	8.43535	-4.82139	0.000693656	0.00972613	-0.420688	stable	3.15886
Gm20555	1.07917	6.46569	4.82085	0.000694222	0.00972613	-0.421529	up	3.1585
Chek2	-0.9775	5.54819	-4.82053	0.000694558	0.00972613	-0.422027	stable	3.15829
Pcdh12	-0.882083	6.87021	-4.82026	0.000694833	0.00972613	-0.422435	stable	3.15812
Taf1d	1.08319	8.73243	4.82025	0.00069485	0.00972613	-0.42246	up	3.15811
Pycrl	-0.657778	8.65958	-4.81967	0.000695456	0.00972613	-0.423358	stable	3.15773
Magix	-0.727361	7.40104	-4.81962	0.000695509	0.00972613	-0.423437	stable	3.1577
Pcf11	0.908333	7.89083	4.81942	0.00069571	0.00972613	-0.423734	stable	3.15757
Nxn	-0.77125	8.43201	-4.81861	0.000696567	0.00973259	-0.425002	stable	3.15704
Stard3	-0.626667	7.89	-4.81765	0.000697563	0.00974099	-0.426474	stable	3.15642
Usp38	0.737917	8.16965	4.81507	0.000700281	0.00976796	-0.430479	stable	3.15473
Rdh10	0.795	9.84583	4.81506	0.000700288	0.00976796	-0.430489	stable	3.15472
2810055G20Rik	-0.947222	5.84028	-4.81209	0.000703429	0.00980624	-0.435099	stable	3.15278
Efnb2	-0.628333	7.88667	-4.80996	0.000705683	0.00983131	-0.438394	stable	3.15139
Csnk1a1	0.646667	9.35403	4.80964	0.000706026	0.00983131	-0.438894	stable	3.15118
Haghl	-0.745278	7.92458	-4.8083	0.000707455	0.00984204	-0.440977	stable	3.1503
Gm2959	1.07167	4.34028	4.80783	0.00070795	0.00984204	-0.441698	up	3.15
Gm19613	-0.872222	6.35319	-4.80758	0.000708219	0.00984204	-0.442089	stable	3.14983
Slc25a25	1.02653	8.42049	4.80742	0.000708393	0.00984204	-0.442342	up	3.14973
Tra2b	0.710278	8.34125	4.80496	0.000711017	0.00987001	-0.446149	stable	3.14812
Fem1c	0.715	8.54583	4.80458	0.00071142	0.00987001	-0.446733	stable	3.14787
Jkamp	-0.626667	9.54389	-4.80441	0.000711608	0.00987001	-0.447005	stable	3.14776
Cdc37l1	0.70625	7.57271	4.80166	0.00071456	0.00990538	-0.451269	stable	3.14596
Stk38l	1.03778	6.02944	4.80065	0.000715648	0.00991489	-0.452836	up	3.1453
Map3k12	-0.658194	7.17993	-4.80013	0.000716206	0.00991597	-0.453638	stable	3.14496
Tnfsf15	0.889444	7.15667	4.79933	0.000717068	0.00991597	-0.454878	stable	3.14444
B130024G19Rik	-0.760417	6.45104	-4.79897	0.000717462	0.00991597	-0.455442	stable	3.1442
Sbds	0.889583	9.01257	4.7986	0.000717862	0.00991597	-0.456017	stable	3.14396
Thumpd3	0.927361	6.73201	4.79842	0.000718055	0.00991597	-0.456293	stable	3.14384
Dopey1	0.736667	7.49389	4.79834	0.00071814	0.00991597	-0.456416	stable	3.14379
Dst	0.994028	7.65285	4.79738	0.000719185	0.00992279	-0.457914	stable	3.14316
3110056O03Rik	-0.830833	9.19167	-4.79714	0.00071944	0.00992279	-0.458278	stable	3.14301
Fam13b	0.788056	7.27514	4.79567	0.000721037	0.00993925	-0.460561	stable	3.14204
Tctn2	-0.729444	7.66417	-4.7928	0.000724164	0.00997433	-0.465019	stable	3.14016
Rora	0.666389	7.81861	4.79234	0.000724671	0.00997433	-0.465739	stable	3.13986
Prkaca	-0.688056	10.4054	-4.79222	0.000724795	0.00997433	-0.465916	stable	3.13978
Nars	1.42403	9.13229	4.79151	0.000725572	0.0099748	-0.467019	up	3.13932
Alkbh1	0.647778	6.92222	4.79121	0.000725898	0.0099748	-0.467482	stable	3.13912
Usp32	0.941667	8.09556	4.79096	0.000726177	0.0099748	-0.467878	stable	3.13896
Eif6	0.781944	11.0546	4.79071	0.000726448	0.0099748	-0.468262	stable	3.1388
Aldh1a3	0.696389	5.69375	4.79009	0.00072713	0.00997861	-0.469229	stable	3.13839
Dcun1d4	0.64625	7.66924	4.78971	0.000727549	0.0099788	-0.469821	stable	3.13814
BC051226	-0.913333	7.19194	-4.78727	0.000730225	0.0100099	-0.473602	stable	3.13654
Egln1	-0.651111	9.24833	-4.78685	0.00073069	0.0100107	-0.474258	stable	3.13627
Xcl1	-0.732639	5.97521	-4.78647	0.000731106	0.0100109	-0.474843	stable	3.13602
Mpp1	0.887917	10.459	4.78183	0.000736241	0.0100703	-0.482052	stable	3.13298
2810030E01Rik	-0.777639	5.92785	-4.78182	0.00073626	0.0100703	-0.482078	stable	3.13297
Angel1	-0.637778	7.09694	-4.78107	0.000737092	0.010076	-0.483242	stable	3.13248
Gorasp1	-0.73875	8.06729	-4.77831	0.000740171	0.0101125	-0.487534	stable	3.13067
Hbp1	0.789722	8.25792	4.77595	0.000742806	0.0101429	-0.491194	stable	3.12912
Rbfox1	-0.643472	6.7709	-4.77281	0.000746343	0.0101813	-0.496085	stable	3.12706
Sipa1l2	0.643056	7.36931	4.77244	0.000746757	0.0101813	-0.496657	stable	3.12682
Fmo2	0.816111	10.7469	4.77218	0.000747046	0.0101813	-0.497055	stable	3.12665
Hexim1	-0.660833	8.97236	-4.7717	0.000747589	0.0101813	-0.497803	stable	3.12634
Lphn2	0.691806	8.63007	4.77162	0.000747683	0.0101813	-0.497933	stable	3.12628
2700012I20Rik	-0.700278	5.97458	-4.77081	0.000748601	0.010185	-0.499197	stable	3.12575
Ppip5k2	0.674861	7.21063	4.77065	0.000748782	0.010185	-0.499445	stable	3.12564
Rhot2	-0.648889	9.77556	-4.76993	0.000749589	0.0101904	-0.500555	stable	3.12518
Aaas	-1.12097	9.68396	-4.7694	0.000750195	0.010193	-0.501386	down	3.12483
Tmem69	-0.739028	3.9991	-4.76856	0.000751147	0.0102003	-0.502693	stable	3.12428
Vwa5a	1.06792	7.80132	4.76673	0.000753225	0.0102183	-0.505538	up	3.12307
Fbxo46	-0.646111	7.27056	-4.76654	0.000753448	0.0102183	-0.505842	stable	3.12295
Pafah2	-0.653056	7.69292	-4.7663	0.000753718	0.0102183	-0.506212	stable	3.12279
Rai14	0.726528	7.8741	4.76524	0.00075493	0.0102291	-0.507865	stable	3.12209
Podn	-0.7325	8.70389	-4.76173	0.000758942	0.0102778	-0.513324	stable	3.11979
Kpna3	0.857361	8.9166	4.75788	0.000763368	0.0103321	-0.519312	stable	3.11727
Ccl21c	-1.22792	9.1091	-4.75356	0.000768373	0.0103885	-0.526041	down	3.11443
Rapgef2	0.819444	7.74764	4.75356	0.00076838	0.0103885	-0.52605	stable	3.11442
Erc1	1.16083	7.06542	4.75151	0.000770765	0.0104148	-0.529241	up	3.11308
Polr3e	0.740278	7.66403	4.75116	0.000771169	0.0104148	-0.529781	stable	3.11285
Scd2	-0.730139	10.8862	-4.74916	0.000773507	0.010427	-0.532898	stable	3.11154
Braf	0.619722	9.0725	4.74898	0.000773723	0.010427	-0.533185	stable	3.11141
Olfr1396	-0.933889	4.84167	-4.74895	0.000773759	0.010427	-0.533233	stable	3.11139
Mypop	-1.15278	8.28597	-4.74867	0.000774081	0.010427	-0.533661	down	3.11121
2310034G01Rik	-0.927222	7.48528	-4.74858	0.000774188	0.010427	-0.533804	stable	3.11115
Tmem64	-0.748611	10.7864	-4.74651	0.000776617	0.010454	-0.537029	stable	3.10979
Coasy	-0.729861	9.23507	-4.74519	0.00077818	0.0104688	-0.539099	stable	3.10892
Bphl	-0.664028	10.5717	-4.74451	0.000778981	0.0104688	-0.540159	stable	3.10847
Ppp1r1a	-0.988472	11.0928	-4.7445	0.000778992	0.0104688	-0.540173	stable	3.10847
Homez	-0.773472	6.46229	-4.74383	0.000779777	0.0104737	-0.54121	stable	3.10803
Lmna	0.809583	8.51674	4.74191	0.000782055	0.0104926	-0.544214	stable	3.10676
Maf	-1.08806	9.79931	-4.74181	0.000782163	0.0104926	-0.544356	down	3.1067
Wdr34	-0.875278	8.685	-4.74156	0.000782465	0.0104926	-0.544754	stable	3.10653
Eif4e	0.612639	8.82215	4.7409	0.000783253	0.0104975	-0.545789	stable	3.1061
Pex6	-0.750833	9.21208	-4.74002	0.000784295	0.0105057	-0.547159	stable	3.10552
Acat3	0.998889	7.21583	4.73955	0.000784849	0.0105074	-0.547886	stable	3.10521
Tmem9	-0.757222	9.06042	-4.73732	0.000787505	0.010536	-0.551365	stable	3.10375
Tmem177	-0.662917	8.41146	-4.73681	0.000788116	0.010536	-0.552163	stable	3.10341
Atg4c	-0.750556	7.12111	-4.73669	0.000788263	0.010536	-0.552354	stable	3.10333
Tbl1xr1	0.673611	8.48736	4.73579	0.00078934	0.0105446	-0.553761	stable	3.10274
Setd2	0.6225	8.15458	4.7343	0.000791125	0.0105628	-0.556086	stable	3.10176
Dld	0.749306	9.10396	4.73348	0.0007921	0.0105701	-0.557355	stable	3.10122
Nfat5	0.701111	9.39806	4.73137	0.000794643	0.0105982	-0.560654	stable	3.09983
Aqp7	-0.725694	10.1072	-4.73054	0.000795643	0.0106059	-0.56195	stable	3.09928
Prdm4	0.64	8.32708	4.72963	0.000796738	0.0106147	-0.563366	stable	3.09868
Iars	1.265	9.01028	4.72923	0.000797219	0.0106154	-0.563988	up	3.09842
Engase	-0.746111	7.16472	-4.72814	0.000798547	0.0106224	-0.565701	stable	3.0977
Tbc1d7	-0.854306	8.2309	-4.72808	0.000798611	0.0106224	-0.565783	stable	3.09766
Ephb4	-0.755833	9.45014	-4.72695	0.00079999	0.0106297	-0.56756	stable	3.09692
Rbp1	-0.778472	7.47646	-4.72676	0.000800221	0.0106297	-0.567857	stable	3.09679
Zcchc3	-0.781528	6.99771	-4.72657	0.00080045	0.0106297	-0.568151	stable	3.09667
P2rx1	-0.678333	6.83333	-4.72568	0.000801532	0.0106383	-0.569542	stable	3.09608
Dennd4a	0.6825	7.41125	4.72511	0.000802225	0.0106418	-0.570432	stable	3.0957
Cradd	-0.754444	7.78167	-4.72448	0.000802991	0.0106462	-0.571414	stable	3.09529
Cyp2d9	-0.7425	5.82736	-4.72278	0.000805062	0.0106679	-0.574067	stable	3.09417
Il1rl2	0.719722	5.98514	4.72233	0.000805608	0.0106694	-0.574765	stable	3.09388
Ngf	0.771111	7.99083	4.71965	0.000808898	0.0107073	-0.578961	stable	3.09211
Fbxo31	-0.63875	7.76174	-4.71883	0.000809909	0.0107149	-0.580246	stable	3.09156
Flnb	1.36597	9.88813	4.71718	0.000811934	0.0107359	-0.582817	up	3.09048
Idua	-0.628889	8.43681	-4.71613	0.000813237	0.0107474	-0.584468	stable	3.08978
Fam168a	-0.732639	9.65215	-4.71487	0.000814794	0.0107622	-0.586437	stable	3.08895
Slc43a3	0.621806	10.2912	4.71359	0.000816377	0.010772	-0.588435	stable	3.08811
Api5	0.735	7.90389	4.71356	0.000816412	0.010772	-0.588479	stable	3.08809
Dpy30	-0.661111	7.62278	-4.71307	0.000817021	0.0107743	-0.589246	stable	3.08777
Polr3d	0.743611	7.33847	4.71169	0.000818731	0.0107911	-0.5914	stable	3.08686
Hyal2	-0.7925	10.3121	-4.71116	0.000819396	0.010794	-0.592235	stable	3.08651
Prrt2	-0.666111	6.61639	-4.71061	0.000820076	0.0107972	-0.593089	stable	3.08615
Hnf1a	-0.771528	9.21826	-4.70899	0.000822099	0.0108103	-0.595625	stable	3.08508
Dhrs11	-0.676667	10.8119	-4.70885	0.000822269	0.0108103	-0.595839	stable	3.08499
Lifr	0.701111	9.15083	4.70846	0.000822758	0.0108103	-0.59645	stable	3.08473
BC016423	0.612083	7.16646	4.70798	0.000823366	0.0108103	-0.597211	stable	3.08441
Gm12824	-0.631111	10.1782	-4.70772	0.000823684	0.0108103	-0.597608	stable	3.08424
Gm7736	0.861806	5.91007	4.70771	0.000823702	0.0108103	-0.597631	stable	3.08423
Ubash3b	0.676944	6.44125	4.70676	0.000824888	0.0108201	-0.599112	stable	3.08361
Mrpl36	-0.824167	7.95625	-4.70515	0.000826911	0.0108409	-0.601634	stable	3.08254
Mmd2	-0.698611	6.78958	-4.70414	0.000828182	0.0108472	-0.603215	stable	3.08187
Prrc2c	0.831389	9.54903	4.70407	0.000828272	0.0108472	-0.603326	stable	3.08183
H1f0	-0.762778	11.654	-4.70325	0.000829305	0.010855	-0.60461	stable	3.08129
Gm4956	-0.933333	6.78472	-4.69917	0.00083447	0.0109168	-0.611002	stable	3.07859
Chst14	-0.875139	7.79438	-4.69807	0.000835858	0.0109291	-0.612712	stable	3.07787
Tmem218	-0.93375	8.20632	-4.69733	0.000836806	0.0109353	-0.613879	stable	3.07738
Efr3a	0.762222	8.51278	4.69648	0.00083788	0.0109353	-0.6152	stable	3.07682
Dact1	-0.73125	7.6659	-4.69646	0.000837914	0.0109353	-0.615241	stable	3.0768
Tead4	0.603472	7.36396	4.69631	0.000838107	0.0109353	-0.615478	stable	3.0767
Speer7-ps1	0.922222	6.11389	4.69495	0.000839842	0.0109522	-0.617607	stable	3.0758
AI480653	-0.8075	7.89819	-4.69447	0.000840449	0.0109543	-0.61835	stable	3.07549
BC017158	-0.708889	7.59236	-4.69352	0.000841674	0.0109645	-0.619851	stable	3.07486
Hecw2	0.723889	7.05583	4.69284	0.000842542	0.01097	-0.620911	stable	3.07441
Arhgef19	-1.10694	6.60431	-4.69102	0.00084488	0.0109946	-0.623764	down	3.0732
Strn3	0.783333	8.26333	4.69023	0.000845896	0.011002	-0.625001	stable	3.07268
Hdlbp	1.11972	10.1104	4.68988	0.000846338	0.011002	-0.625539	up	3.07246
Slc16a1	0.593333	9.93153	4.68876	0.00084779	0.011015	-0.627303	stable	3.07171
Tmem88b	-0.658333	5.08194	-4.68794	0.000848852	0.011023	-0.628592	stable	3.07117
Klhl3	-0.816111	7.43083	-4.68742	0.000849522	0.0110259	-0.629404	stable	3.07083
Cd248	-0.891528	7.47424	-4.68691	0.000850175	0.0110286	-0.630194	stable	3.07049
Bmpr1a	0.7475	8.21236	4.68641	0.000850832	0.0110313	-0.630989	stable	3.07016
Ube2g2	0.648194	9.29521	4.68576	0.000851669	0.0110363	-0.632002	stable	3.06973
Sdr39u1	-0.681806	10.516	-4.68487	0.000852819	0.0110454	-0.633391	stable	3.06914
Lynx1	-0.845556	8.95014	-4.6824	0.000856038	0.0110813	-0.637269	stable	3.06751
Ppp2r2b	-0.620833	5.70653	-4.68187	0.000856732	0.0110844	-0.638103	stable	3.06716
Aldh5a1	-0.582917	8.30063	-4.67673	0.000863463	0.0111657	-0.646158	stable	3.06376
1700013G23Rik	-0.780833	6.26569	-4.67498	0.000865778	0.0111897	-0.648915	stable	3.06259
4932415G12Rik	-0.637083	7.56132	-4.67343	0.000867823	0.0112103	-0.651343	stable	3.06157
Eif5b	0.831667	6.83333	4.67087	0.000871214	0.0112482	-0.655357	stable	3.05988
Pdap1	0.779861	6.82465	4.66924	0.000873378	0.0112673	-0.65791	stable	3.0588
B230369F24Rik	-0.679306	6.37382	-4.66907	0.000873606	0.0112673	-0.658179	stable	3.05868
Kctd1	0.604583	8.83243	4.66723	0.000876067	0.011289	-0.661075	stable	3.05746
Cdsn	0.631944	5.61903	4.66712	0.000876206	0.011289	-0.661238	stable	3.05739
Cecr5	-0.670278	8.84847	-4.66577	0.000878012	0.0113064	-0.663356	stable	3.0565
Vps13a	0.836806	7.39715	4.66492	0.000879152	0.0113151	-0.664692	stable	3.05594
0610009B22Rik	-0.862222	8.60056	-4.66455	0.000879647	0.0113156	-0.665272	stable	3.05569
Snx7	0.790972	9.90479	4.66296	0.000881786	0.0113372	-0.667771	stable	3.05464
Ap4e1	0.677778	6.74778	4.66209	0.000882968	0.0113465	-0.66915	stable	3.05406
Eri3	-0.746111	9.09861	-4.66092	0.00088454	0.0113548	-0.670981	stable	3.05328
Slc29a1	-0.670972	4.20396	-4.6606	0.00088497	0.0113548	-0.671481	stable	3.05307
1700028J19Rik	-1.00333	8.57167	-4.66058	0.000884999	0.0113548	-0.671515	down	3.05306
Gm15408	-0.631806	6.16451	-4.6602	0.000885519	0.0113556	-0.67212	stable	3.0528
Osbpl3	0.839306	8.50785	4.65872	0.00088751	0.0113752	-0.67443	stable	3.05183
Trim30b	0.723056	4.39431	4.65803	0.000888453	0.0113813	-0.675524	stable	3.05137
Mios	0.779444	6.45083	4.65677	0.000890165	0.0113834	-0.677505	stable	3.05053
Tbc1d22b	-0.656389	9.88361	-4.65663	0.000890356	0.0113834	-0.677726	stable	3.05044
Smek2	0.629028	7.90035	4.65657	0.000890431	0.0113834	-0.677813	stable	3.0504
Eng	-0.731389	11.2526	-4.65652	0.000890503	0.0113834	-0.677896	stable	3.05036
Ubl7	-0.7025	11.5014	-4.65621	0.000890925	0.0113834	-0.678383	stable	3.05016
Uso1	0.859306	8.46076	4.65478	0.000892869	0.0114024	-0.680627	stable	3.04921
Plagl1	0.754583	7.15062	4.65323	0.000894989	0.0114235	-0.683067	stable	3.04818
Ccl27b	-0.709028	7.55868	-4.65143	0.000897447	0.0114354	-0.68589	stable	3.04699
Prpf4b	0.738056	7.19597	4.65136	0.000897545	0.0114354	-0.686002	stable	3.04694
Atp6v1h	0.688333	8.80236	4.65118	0.000897788	0.0114354	-0.686281	stable	3.04683
3000002C10Rik	-0.765694	7.95632	-4.65097	0.000898076	0.0114354	-0.686611	stable	3.04669
Gm166	-0.925417	7.35743	-4.65085	0.000898243	0.0114354	-0.686802	stable	3.04661
Rhbdl1	-0.682222	7.79833	-4.65052	0.000898703	0.0114354	-0.687329	stable	3.04638
Nos3	0.696667	8.10278	4.64806	0.000902083	0.0114725	-0.691192	stable	3.04475
Actr2	0.763333	9.65958	4.64644	0.000904323	0.011492	-0.693745	stable	3.04368
Cux2	-0.661528	6.16146	-4.64626	0.00090457	0.011492	-0.694026	stable	3.04356
Ier5	0.993056	8.18569	4.64594	0.000905017	0.011492	-0.694535	stable	3.04334
Pggt1b	0.708889	7.26028	4.64253	0.000909741	0.011546	-0.699892	stable	3.04108
Vps35	0.76	8.92347	4.64055	0.000912501	0.0115751	-0.70301	stable	3.03977
Mal2	0.70375	11.2616	4.63784	0.000916293	0.0116172	-0.707277	stable	3.03797
Pion	0.735556	6.62861	4.63671	0.000917874	0.0116257	-0.709051	stable	3.03722
Gm19569	-1.12722	6.15917	-4.63652	0.000918149	0.0116257	-0.70936	down	3.03709
Nemf	0.6075	6.29167	4.63611	0.00091872	0.0116257	-0.71	stable	3.03682
Smcp	0.848889	6.10806	4.63599	0.000918887	0.0116257	-0.710186	stable	3.03674
Rilpl2	-0.652639	8.15576	-4.63551	0.000919558	0.0116257	-0.710938	stable	3.03642
Ptplad2	-0.783333	5.65556	-4.63535	0.000919794	0.0116257	-0.711202	stable	3.03631
5730403I07Rik	-0.831806	5.98687	-4.63369	0.000922134	0.0116493	-0.713816	stable	3.03521
Atl2	0.879028	8.46118	4.63318	0.00092284	0.0116523	-0.714603	stable	3.03487
Pdp1	0.702361	7.52021	4.63259	0.000923674	0.0116528	-0.715534	stable	3.03448
Mir5124	1.83569	6.64604	4.63249	0.000923829	0.0116528	-0.715706	up	3.03441
Ampd3	0.91	8.855	4.63133	0.000925468	0.0116623	-0.71753	stable	3.03364
Bbs1	-0.730139	8.38201	-4.6312	0.000925644	0.0116623	-0.717726	stable	3.03356
Isyna1	-0.710972	9.7416	-4.63069	0.000926364	0.0116623	-0.718526	stable	3.03322
Cops2	0.772083	8.53257	4.63062	0.000926473	0.0116623	-0.718647	stable	3.03317
Kat2a	-0.756389	8.42319	-4.63008	0.000927236	0.0116659	-0.719494	stable	3.03281
Cct5	0.771111	8.42486	4.6293	0.000928345	0.0116739	-0.720725	stable	3.03229
C8g	-0.825278	7.64986	-4.62887	0.000928958	0.0116757	-0.721403	stable	3.032
Sfxn5	-0.691528	7.88493	-4.62801	0.000930178	0.0116851	-0.722754	stable	3.03143
Josd2	-0.761667	8.79514	-4.62747	0.000930943	0.0116887	-0.7236	stable	3.03108
AU020206	-0.703889	8.00986	-4.62698	0.00093165	0.0116899	-0.724381	stable	3.03075
Pla2g5	-0.965694	10.3208	-4.62636	0.000932531	0.0116899	-0.725354	stable	3.03034
Ube2l3	-0.630278	8.05472	-4.62604	0.000932982	0.0116899	-0.725852	stable	3.03013
Synj1	0.602361	7.75188	4.62549	0.000933773	0.0116899	-0.726723	stable	3.02976
Sars	1.02583	9.89625	4.62544	0.000933849	0.0116899	-0.726807	up	3.02972
Zfp110	0.642083	7.13743	4.62542	0.000933881	0.0116899	-0.726842	stable	3.02971
6820431F20Rik	0.790139	10.8562	4.6218	0.00093906	0.0117462	-0.732533	stable	3.02731
Obfc2b	-0.731111	8.92708	-4.62161	0.000939337	0.0117462	-0.732836	stable	3.02718
Zfp1	0.761944	6.92069	4.6211	0.000940078	0.0117495	-0.733647	stable	3.02684
Lmbrd1	0.727639	9.67576	4.62064	0.000940739	0.0117518	-0.734371	stable	3.02653
Slc9a1	-0.644444	9.4175	-4.61939	0.000942542	0.0117684	-0.736341	stable	3.0257
Eed	0.672639	7.76799	4.61796	0.000944612	0.0117883	-0.738599	stable	3.02475
Atp6v1c1	1.17111	9.43917	4.61561	0.00094802	0.0118167	-0.742305	up	3.02318
Map3k10	-0.710833	8.03986	-4.61549	0.000948187	0.0118167	-0.742485	stable	3.02311
Mir30c-1	-0.783889	4.57389	-4.6154	0.000948328	0.0118167	-0.742638	stable	3.02304
Smc3	0.625278	6.83903	4.61231	0.000952825	0.0118667	-0.747506	stable	3.02099
Pigt	-0.640556	11.4069	-4.61179	0.000953589	0.0118703	-0.748331	stable	3.02064
Tmem14a	-0.739722	6.49069	-4.61086	0.000954945	0.0118811	-0.749793	stable	3.02002
AI607873	1.15222	6.11722	4.60475	0.000963944	0.011987	-0.759443	up	3.01595
Epm2a	-0.886111	6.94333	-4.60355	0.000965715	0.012003	-0.761333	stable	3.01515
Iqgap2	0.804583	8.55438	4.60283	0.000966784	0.0120102	-0.76247	stable	3.01467
Ctnna1	1.065	9.37611	4.60245	0.000967351	0.0120112	-0.763073	up	3.01442
Hoxb4	-0.639861	8.92465	-4.6017	0.000968458	0.0120189	-0.76425	stable	3.01392
Sv2a	-0.617778	8.55153	-4.60104	0.000969437	0.0120205	-0.76529	stable	3.01348
Fbxl16	-0.75625	6.43257	-4.60067	0.000969992	0.0120205	-0.765879	stable	3.01323
4732471D19Rik	0.831944	7.03736	4.60063	0.00097005	0.0120205	-0.765941	stable	3.01321
Ywhag	0.637222	8.17278	4.59905	0.000972408	0.0120437	-0.768438	stable	3.01215
Fam20a	-0.581389	6.81958	-4.59834	0.00097347	0.0120508	-0.769562	stable	3.01168
H6pd	0.909861	10.5906	4.59789	0.000974145	0.0120531	-0.770274	stable	3.01138
Ptar1	0.677222	7.83	4.59598	0.000977003	0.0120824	-0.773288	stable	3.0101
Gm10037	-0.645972	3.28924	-4.59526	0.000978086	0.0120897	-0.774428	stable	3.00962
Rab5a	0.803333	8.63653	4.59489	0.000978642	0.0120905	-0.775012	stable	3.00938
Rasgrp3	-0.651111	6.785	-4.59372	0.000980391	0.0121061	-0.776849	stable	3.0086
Cdkn1b	-0.716111	8.64472	-4.5924	0.000982393	0.0121247	-0.778948	stable	3.00771
Serpinb6b	0.650556	7.06278	4.5889	0.00098768	0.0121805	-0.78447	stable	3.00538
Ncln	-0.665417	9.12674	-4.58875	0.000987904	0.0121805	-0.784704	stable	3.00529
[truncated: 22,648 more rows]
