# Supplementary material for: Identification of hub genes associated with acute kidney injury induced by renal ischemia–reperfusion injury in mice
Source: Front Physiol. 2022 Sep 29;13:951855. doi: 10.3389/fphys.2022.951855 (PMC9557154; doi:10.3389/fphys.2022.951855)
Supplement: Supplementary file 3 [file Table2.xls]

## Sheet: Table S2
	GSM3768774	GSM3768776	GSM3768778	GSM3768780	GSM3768782	GSM3768784
Atf3	6.82917	11.6058	7.2025	11.7446	6.56	11.4358
Ifrd1	6.24083	9.44667	6.2475	9.295	6.40167	9.38167
Tnfrsf12a	9.1025	12.7737	9.015	12.3921	8.9525	12.3817
Lcn2	7.25083	10.585	6.75167	10.675	6.82583	10.4975
Ccdc85b	6.03167	10.0921	6.3075	10.6183	6.07083	9.98042
Vmn1r19	7.65917	4.79833	7.53	4.58583	7.78	4.61
Prrg4	7.2725	10.3704	7.18792	10.7967	7.44833	10.5908
Dusp5	6.7425	10.1425	7.0275	10.04	7.16083	9.93667
Sprr2g	3.35083	7.35667	3.22417	7.16833	2.97333	8.04292
Plk3	8.60917	12.1163	8.62042	12.1842	9.21583	12.1329
Hspa1b	10.0317	13.5	9.83833	13.6383	9.19417	13.3875
Sprr2f	3.73	7.06917	4.08917	6.935	4.09333	7.50417
Myc	8.65333	11.1687	8.7125	10.9108	8.50917	10.9775
Hsph1	7.83583	11.0629	7.18792	11.5483	7.37917	10.8808
Klf6	9.9075	12.6433	10.0683	12.9233	10.0992	12.4658
Hsp90aa1	6.6325	9.015	6.2375	8.915	6.40167	9.19625
Hmox1	8.53792	11.4942	8.66375	12.1967	8.31083	12.2567
Hspa1a	6.24083	9.97917	6.08	9.45625	5.3725	9.68875
D630039A03Rik	9.39083	6.9975	9.42917	7.17708	9.21583	7.15167
Fosb	6.75833	11.0525	7.15458	10.3075	7.32625	11.1275
Nrg1	8.20167	10.7454	8.30583	11.1825	8.32083	10.6571
Sprr1a	7.63417	11.5583	7.18792	11.1825	7.615	10.5908
Bsnd	11.1188	8.7125	11.1408	8.65417	10.7017	8.60167
LOC100861856	5.46333	8.9225	5.74667	8.28	5.27333	9.11333
Serpine1	6.945	10.2312	6.96417	9.93833	6.91583	9.4
Jun	9.9075	12.0308	9.69333	12.1433	9.86792	11.7842
Fosl2	8.38917	10.8342	8.535	10.5496	8.59917	10.51
Dnajb1	8.935	11.295	8.51583	11.1113	8.33	10.9883
Srxn1	8.73625	10.7933	8.84917	10.9992	8.885	10.6808
Klf5	7.025	9.07	6.87417	9.135	6.44042	9.1525
Epha2	6.92542	9.24417	6.51417	9.56083	6.3725	9.00125
Dusp8	7.00667	10.0375	6.75167	9.2425	6.57958	9.88667
Chka	8.32542	10.5325	8.39167	10.815	8.07333	10.3142
Cxcl1	5.60667	9.16833	5.16417	8.22417	5.65833	8.94042
Jmjd1c	7.63417	9.98708	7.9575	9.81292	8.02083	9.97083
Lonrf3	6.31958	8.02917	6.2575	8.21458	6.08208	8.03417
Adamts1	9.2775	11.7225	9.095	12.3879	9.00833	11.59
Rnd3	6.5575	9.09833	6.59	8.68167	6.79417	8.63
Plaur	7.26083	9.65167	7.09	10.0317	7.0775	9.26917
Trib1	7.64417	9.725	7.46208	9.81292	7.2225	9.38167
Fgl2	6.84	8.9125	6.79917	8.58	6.6675	8.56167
Akap12	7.3925	9.745	7.01667	9.18	7.17167	9.49167
Ptp4a1	7.53083	10.1942	7.71667	9.81292	8.0425	9.93667
Gnl3	6.0075	7.81917	5.87083	8.1425	6.06167	7.75583
Tiparp	7.16333	9.4075	7.56	9.57	7.65417	9.5
Gm13363	9.12375	11.1408	9.095	10.9208	9.33417	11.3308
Bag3	9.52583	11.4475	9.24417	11.0817	9.25083	11.3758
Tril	9.08708	6.88167	9.095	6.06083	8.81667	6.24
Osgin1	10.2308	11.8233	10.3108	11.7825	10.1942	11.8233
Tubb6	6.89583	8.9925	6.83083	9.64917	6.7325	8.95167
Gadd45a	8.45833	10.2842	8.31583	10.4083	8.1875	9.9925
Bach1	8.05083	9.98708	8.05583	10.05	8.19833	9.68083
Hbegf	7.8475	10.6571	7.8025	10.9488	7.62583	9.955
Pdk4	9.08708	11.2183	8.55333	11.635	9.29292	11.3942
2010003K11Rik	6.78833	9.32167	7.21333	8.88667	7.00083	9.48167
A130040M12Rik	5.89083	8.53667	5.86	8.6075	6.47583	9.22917
Cdkn1a	9.72208	11.7517	9.08333	11.7975	8.755	11.8233
Maff	6.515	8.80917	6.6675	8.52792	7.01458	8.68917
Emp1	9.2775	11.1317	8.95375	11.1446	8.83333	10.7658
B4galt6	9.5025	11.0758	9.20125	10.9767	9.25083	10.8917
Pgm5	10.4517	12.0829	10.1283	12.4267	9.97	12.0533
Pvr	7.725	9.80083	7.43167	10.6279	7.4125	9.84333
5930403L14Rik	8.76208	6.86417	8.52583	6.53417	8.56333	6.97667
Akap2	8.0025	9.85	7.9775	9.57	7.91583	9.48167
Map3k6	6.61125	8.4425	6.33	8.17833	6.225	8.755
Samd4	6.945	8.37833	6.72083	8.25958	6.78417	8.4125
Ppp1r14a	8.57917	6.81833	8.81583	6.16833	8.735	6.77583
Vmp1	5.94	8.20958	5.82917	7.81667	6.14583	8.59083
Selp	5.52917	7.0075	5.51167	7.04583	5.68917	7.13
Dusp15	8.90417	6.76583	8.66375	6.66042	8.825	7.21083
Osmr	8.05083	10.5742	8.2525	10.02	8.52167	10.3725
Csrnp1	7.98667	11.0092	8.4125	10.4083	8.56333	10.4517
Cdh11	8.935	7.395	8.86125	7.12167	8.69375	7.07958
Map3k2	7.68	9.47667	7.70417	9.6625	8.07333	9.45917
Serpina3f	5.0825	6.615	4.92917	6.56208	4.76417	6.98542
Nfkbiz	6.70958	8.69083	6.88583	9.02833	6.93958	8.455
Krt20	5.01417	10.0108	5.67667	11.8667	4.95333	9.63125
Tcf21	10.37	8.46917	10.3367	7.65875	10.3175	8.29042
Cd93	8.15167	9.725	7.98583	9.425	8.07333	9.63125
Ptgfr	7.08667	9.6625	7.44333	9.33	7.79917	9.61167
AI848100	6.945	8.69083	6.87417	8.84333	7.18333	8.47167
Kcnk5	9.22917	10.7613	9.3925	10.935	9.105	10.6808
Slc38a2	10.0025	11.8358	9.81833	12.25	9.98917	11.5646
Aplnr	8.98167	6.6025	8.63292	5.89583	8.64333	6.72583
Etf1	8.48583	9.98708	8.07333	10.2246	8.42083	9.91583
Flt3l	8.47583	6.9875	8.45667	6.89583	8.74583	7.14
Apold1	6.70958	8.5625	6.48417	8.24042	6.70042	8.12167
Steap4	6.09333	9.015	6.08	8.1025	6.3725	8.43333
Cry1	5.85083	7.22083	5.94833	7.285	5.93917	7.405
Hpcal4	5.96917	7.34583	5.82917	7.40417	5.5975	7.25083
Thbs1	9.595	11.8763	9.1625	11.8025	9.13333	11.1275
Cd14	6.9875	8.89083	7.15458	8.47083	7.16083	8.8325
Dusp4	7.26083	9.13083	7.47292	8.88667	7.63583	9.11333
Rel	6.62	7.89667	6.54833	7.95167	6.6125	7.88792
Slc7a5	8.11042	9.64083	8.0925	9.44333	8.16667	9.84333
6330406I15Rik	5.06417	6.91375	5.16417	6.56208	4.73333	6.63833
Hspa1l	5.2825	7.01625	4.37583	7.11167	4.34167	7.1875
Nop58	6.345	8.16083	5.81667	7.85333	6.14583	7.76417
Gm5524	7.95583	5.57917	8.06417	6.20625	8.39083	6.28083
Ppp1r15a	8.20167	9.90708	8.16333	9.48917	8.21667	9.68083
Creb5	7.18083	8.87667	7.11417	8.46333	7.195	8.6375
Pfkfb3	6.875	8.29417	7.09	8.28958	6.85542	8.47167
Sox9	7.0975	9.08833	7.00833	8.46333	7.02417	9.04458
Map2k3	9.63667	11.0175	9.59083	11.3887	9.41917	10.9775
Eif1a	7.43417	9.39667	7.4825	8.875	7.595	9.09583
Tbc1d15	6.85167	8.65333	7.22417	8.725	7.29833	8.6125
Rock2	6.92542	9.295	7.16417	8.83333	7.45833	8.89833
Slamf9	8.11042	6.92417	8.42333	6.7975	8.39083	6.94583
C1qtnf2	7.48333	5.97667	8.01417	5.88417	7.85917	6.26167
D630024D03Rik	7.9025	6.5375	8.10417	6.73083	8.1875	6.72583
Mall	6.975	9.32167	7.145	8.78083	6.97333	8.60167
Dusp9	8.67792	7.03583	8.86125	6.7975	9.02833	7.405
Lilrb4	7.0775	9.82667	7.38167	9.04833	7.60583	9.68083
Ddit3	7.51167	8.93292	7.39458	8.82333	7.66625	9.13333
Coq10b	8.44667	10.105	8.60083	9.91792	8.775	10.2308
Zfp367	6.38333	7.63625	6.2375	7.6775	6.4325	7.59625
Lgals3	8.66	10.625	8.75167	10.2246	8.74583	10.0875
Fam83c	5.5875	6.82875	5.29	6.965	5.30333	6.69583
Bcl3	7.88333	9.68583	8.16333	9.295	7.92833	9.48167
Hspd1	8.73625	10.3858	8.75167	10.9992	8.83333	10.3304
Gtpbp4	6.5475	8.14083	6.3075	8.64333	6.63583	8.03417
Atp8b1	6.75083	8.79	6.65542	9.04	7.045	8.3275
Rasa2	7.29667	8.65333	7.21333	8.73583	7.18333	8.40333
Ccnl1	7.80667	9.69417	7.96792	9.36083	8.22833	9.56667
BC053749	8.27917	7.02667	8.26167	7.01333	8.16667	7.005
Ldb2	9.595	8.2725	9.59083	8.19625	9.75042	8.46458
Mthfd2	6.15167	7.36583	5.9875	7.98583	5.94875	7.8175
Tspan18	9.1025	7.89667	9.055	7.50167	9.0875	7.4925
Gdf10	9.1025	7.85167	9.28	7.36917	9.1125	7.71917
Usp53	6.37333	8.19833	6.67833	8.18542	6.93958	8.31792
Sphk1	7.13083	8.9925	6.69917	8.36583	6.82583	8.98167
Rasgrp2	7.38083	6.2375	7.47292	6.20625	7.3675	6.1325
Cldn4	8.85167	12.1867	9.28833	11.4462	9.0775	11.03
Inhbb	6.45417	8.5625	6.3875	7.89583	6.52333	8.7125
Abce1	8.15167	9.725	8.0925	9.77	8.33	9.4
Rgs2	7.75417	9.6625	8.1425	10.1233	8.39917	10.0742
Gp49a	4.2975	6.48833	4.795	6.18583	4.86917	6.63833
Hectd1	7.65917	9.0025	7.50583	8.85167	7.7075	8.8325
Efhd2	9.32167	10.7613	9.38167	10.4875	9.31417	10.5908
Nek6	8.0925	9.2	7.96792	9.41542	8.11833	9.35833
Plat	9.26	10.6121	9.015	11.1567	9.09583	10.5908
Tlr12	7.28417	5.8275	7.2975	5.94	7.26833	6.16417
C230081A13Rik	7.89292	9.3625	7.84	9.62917	7.8075	9.07708
Ankrd33b	8.3975	9.6225	8.43708	9.89917	8.20833	9.60167
Usp47	7.40333	8.765	7.36583	8.63333	7.49333	8.56167
Tuba1c	7.62167	9.02583	7.75417	8.79333	7.58417	8.9325
AA467197	5.13417	6.7775	5.28083	6.60917	5.22417	6.37417
Tnfsf18	3.6125	7.86125	3.02	7.2425	3.5525	5.9875
Tacstd2	9.02417	10.9892	9.08333	11.1113	8.53417	10.4404
Mapk6	7.73333	9.2275	7.91167	9.67333	7.95333	9.21833
Igfbp5	11.7433	10.1192	11.5992	9.69583	11.4358	10.2208
Mansc1	8.92417	7.22083	8.7125	7.47	8.7625	7.59625
Mmp28	7.50125	5.91917	7.26083	6.03167	7.17167	5.63583
Cxadr	8.02167	9.3625	7.87042	9.72917	7.78	9.18083
Serpina3n	5.61667	9.57875	5.48417	7.84167	5.55	8.655
Il34	7.91333	9.65167	7.6325	9.04833	7.50417	9.38167
Eif5	9.4475	10.9192	9.3925	11.01	9.835	10.9475
Naa15	6.79667	8.24083	6.97417	8.19625	7.045	8.0925
Ipo7	7.97667	10.4083	8.40083	10.2012	8.735	10.0025
Rell1	8.05083	9.49	8.03417	10.0942	7.84	9.44833
Ccrn4l	7.65917	9.6225	7.28583	9.26333	7.28583	8.8675
Lhx1	9.4475	7.89667	9.44875	8.1425	9.41917	8.30833
Riok1	5.71417	6.9975	5.69583	7.42208	5.84083	7.0275
Igfals	8.48583	6.52667	8.31583	6.56208	7.8925	6.80833
F3	9.1425	10.9787	9.28	11.2367	8.96167	10.4867
Cdr2	7.95583	9.24417	7.23333	9.72917	7.3575	9.31
Atp13a3	8.4975	10.3537	8.59125	10.4083	8.83333	9.88667
Fam133b	6.57792	7.7325	6.59	8.23167	6.44958	7.91333
Plk2	6.28083	7.8725	6.20708	7.9225	6.7225	7.79417
Azin1	7.92167	9.39667	7.92917	9.33	8.12917	9.1025
Dusp14	8.3775	10.3358	8.7125	9.79083	8.57583	10.2308
Acsl4	7.63417	9.55667	7.88958	9.36083	8.12917	9.20833
Nt5c1a	5.5875	7.54083	5.785	8.17833	6.10167	7.46167
Cd244	4.845	6.18333	4.75167	6.06083	5.025	6.435
Pprc1	7.4925	8.73542	7.39458	8.65417	7.245	8.49125
Zfp295	7.8475	9.24417	7.69417	9.23208	7.73667	8.85208
Syt17	9.07333	7.86125	8.9725	7.81667	8.885	7.6675
Nt5dc3	7.0975	8.42333	7.07	8.63333	7.245	8.25917
D130017N08Rik	7.63417	6.47667	7.58667	6.50417	7.7175	6.55833
D0H4S114	9.89667	8.03917	9.71167	7.2275	9.91917	8.17083
Gm14636	5.3225	7.43333	5.70417	7.26333	5.53833	6.80833
Eprs	7.325	8.74583	7.42333	8.915	7.51417	8.52583
Alb	7.29667	9.3325	7.93917	9.74667	7.79083	9.25667
Fancg	7.69167	6.51417	7.66333	6.54125	7.615	6.58
Eif3a	6.99583	8.3675	7.175	8.25	7.13083	8.20042
2610524H06Rik	8.74542	6.15083	8.42333	6.755	8.83333	7.07958
Cftr	5.11417	6.715	4.725	7.16833	4.76417	6.335
Wee1	8.03208	9.18083	7.74167	9.5025	7.94042	9.84333
Ubxn4	7.79833	9.08	7.54083	9.14875	7.58417	8.76167
Fos	6.11083	8.725	6.64667	8.27	6.99083	8.6475
Txnrd1	8.78083	10.4808	8.45667	11.1992	8.46917	10.2117
Ranbp2	7.7125	9.23667	7.93917	9.135	8.03167	9.055
Ptgs2	4.55583	8.08083	4.85833	7.36917	4.7875	6.63167
Mcl1	9.6625	10.9083	9.69333	10.7092	9.66167	10.8171
Tmem25	10.325	8.79	10.3458	8.77083	10.1263	9.1625
1110017F19Rik	8.07167	6.45417	7.85167	6.8375	7.88167	6.54625
Dusp16	7.92167	9.25458	7.72917	9.91292	7.8925	9.29708
Ascc3	6.62	8.3275	6.74	7.99667	6.96083	8.04292
Daam2	7.83583	6.70375	7.85167	6.57125	7.74833	6.74417
Gucy1a3	8.89583	7.7325	9.24417	7.1325	9.3225	7.61917
Mbnl2	10.37	11.5787	10.3025	11.895	10.4017	11.4858
Per2	7.6525	8.7125	7.37417	9.18	7.64417	9.055
Arid5a	5.94	7.33583	5.81667	7.26333	5.30333	7.14
Ntng2	7.23917	6.22833	7.49333	6.15917	7.29833	6.03167
Gm17801	6.5375	5.12333	6.54	5.265	6.54083	5.50333
Thbd	8.81917	11.2817	8.69417	10.5142	8.60667	10.3033
2700050L05Rik	6.46333	7.92458	6.52417	8.25958	6.34333	7.63583
Cyp2u1	8.88625	7.25208	8.69417	7.40417	8.42083	7.34583
Ripply3	7.77167	6.695	8.0825	6.81833	8.11833	6.67083
Plin2	7.7025	9.3325	7.68417	10.3075	7.58417	9.42208
Chac1	7.86792	10.1425	6.9975	9.45625	6.81333	10.7008
Adamts9	7.83583	8.90167	7.94917	9.21833	7.85	9.18083
Xdh	8.24083	9.3325	8.15333	9.255	8.22833	9.31
1700113A16Rik	8.48583	7.18083	8.87833	6.80917	8.885	7.41417
Ptpn12	8.41333	9.97	8.42333	10.4317	8.38083	9.67292
4931414P19Rik	7.95583	6.10917	7.28583	6.02083	7.53083	6.07083
Hectd2	4.4525	5.91917	4.61	5.79917	4.8075	5.82917
D17H6S56E-5	7.60208	8.6125	7.28	8.58	7.3675	8.655
Kitl	6.88583	8.53667	7.10292	8.51667	7.3675	8.3525
Rps6ka3	7.53083	9.11	7.62167	8.88667	7.66625	8.67833
Ttbk2	7.475	8.54583	7.53	8.725	7.595	8.76167
Tmem2	6.85167	8.02917	6.82083	8.61625	6.875	8.20042
Slc20a1	7.3925	9.47667	7.605	9.99667	7.76917	9.055
Nrip2	8.03208	6.63375	7.9575	6.86333	7.78	6.60083
4933413C19Rik	5.4325	6.8525	5.69583	6.935	5.66917	6.6825
Btaf1	6.70958	7.81917	6.54833	8.05292	6.68417	7.71917
Gyltl1b	10.2308	9.07	10.2121	8.5525	10.2667	8.98167
Gm20297	5.31333	6.725	5.04	6.325	5.06583	6.95917
Abl2	6.29083	7.645	6.2375	8.28958	6.11833	7.59625
S100a10	12.1029	13.1258	11.8783	13.3229	11.9133	13.0533
Adamts5	8.21292	7.22083	8.5725	7.17708	8.48958	6.8925
Procr	6.81833	8.49167	6.90833	8.0425	6.81333	8.03417
Asns	6.905	8.13	6.3725	8.48292	6.33333	7.97333
C330021F23Rik	7.95583	6.905	8.31583	6.82917	8.1875	7.0275
Tmcc3	6.59	7.645	6.69917	8.0425	6.57958	7.89625
Mthfd1l	5.36417	6.44333	5.39333	6.95833	5.42167	6.93583
Sox18	8.76208	7.70292	8.8875	7.285	8.80667	7.05833
Wdr43	7.0675	9.015	7.40333	9.23208	7.45833	8.56167
Fas	6.2625	7.54083	6.275	7.37833	6.44042	7.74
Rab3il1	9.32167	8.13	9.49833	8.1425	9.1425	8.14
Sostdc1	11.8929	10.3775	11.7158	10.7383	11.6975	10.41
Prr12	9.41042	8.37833	9.68667	8.02333	9.59333	8.38667
Ell2	8.4975	9.92667	8.40083	10.5646	8.56333	9.84333
B3gnt1	9.12375	7.95333	9.17083	7.76833	8.98167	8.04292
Srsf3	8.03208	9.2275	8.1725	9.39458	8.31083	9.38167
Eaf1	8.725	9.85	8.65083	10.0575	8.54333	9.68083
Tgfbi	8.70583	10.1192	8.8875	10.1583	8.91083	9.8525
Cd300lg	9.64458	8.58958	9.72167	8.30667	9.69167	8.63
Smg1	7.3575	8.69083	7.5175	8.725	7.475	8.4425
Akap13	7.63417	8.7125	7.56	8.66833	7.53083	8.56958
Lyrm7	7.11625	5.72	6.90833	5.95833	6.9825	5.88083
1810021B22Rik	8.56917	7.32667	8.945	7.0025	9.0175	7.57083
Ano5	6.23083	4.6975	6.40667	4.8075	6.56833	5.26333
Il13ra1	9.06167	10.4887	8.9825	10.8658	9.25083	10.2758
Clrn3	10.325	11.4067	9.9875	11.8558	10.2975	11.505
Jak2	6.915	8.18583	6.56833	8.65417	7.13083	8.36417
Gadd45b	8.0025	10.1192	8.0925	9.28333	7.88167	9.61167
Spp1	11.5196	13.0867	11.6083	13.1225	11.9404	12.8275
Thra	8.66	7.4925	8.49417	7.29917	8.54333	7.53083
Pgm1	7.7025	9.1525	7.79083	9.84417	7.7175	9.1025
Tlr8	3.38583	4.98583	3.57583	4.7975	3.83333	5.25333
Slc7a1	7.475	8.53667	7.2525	8.89667	7.02417	8.50667
Slc19a2	7.87375	9.015	7.92917	9.12417	8.03167	8.95167
Rapgef5	7.04583	8.23083	6.91625	8.0325	7.02417	8.49125
Fam134b	10.565	11.7867	10.3271	12.2125	10.5558	11.6625
Zfand5	9.305	10.9392	9.53417	10.8658	9.80875	10.7558
Casp4	5.17417	6.9875	5.27083	6.325	5.235	6.95917
Nipal1	5.67667	7.29667	5.4025	7.47958	5.46833	6.70667
Adss	8.89583	9.93708	8.79417	10.1892	8.9525	9.92625
Ecm2	7.18917	5.8275	7.07917	5.95833	7.45833	6.1425
Wdr6	8.23167	6.80833	8.01417	6.905	7.83083	6.7375
Nr4a3	5.36417	7.8725	5.80667	7.05333	5.8125	7.96583
Rab3gap2	7.3925	8.68083	7.30917	9.27333	7.3575	8.60167
Gnpda1	11.3367	10.0017	11.3008	10.1817	11.1817	10.2758
Hspa4l	6.96417	8.57	6.80917	8.18542	6.905	7.99292
Syncrip	7.1525	8.24083	7.26083	8.23167	7.23583	8.24625
Zfp948	6.905	8.49167	7.145	8.06333	7.09708	8.455
Zfp52	5.16417	7.10792	4.78417	6.52417	5.48792	7.13
Mir691	4.865	3.51333	4.83917	3.69417	5.45833	3.34583
Riok3	8.1025	9.35167	8.29167	9.74667	8.34917	9.4
Timp1	6.41083	9.23667	6.15167	8.50583	5.78167	7.88792
Rtn4rl1	8.88625	7.38792	8.99417	7.26333	8.66458	7.77583
2900092D14Rik	10.6533	9.02583	10.2721	8.50583	10.3829	9.1525
Ace2	6.99583	8.29417	7.05	8.36583	7.32625	8.19
Lmo7	7.94458	9.09833	7.84	9.33958	7.8075	8.8675
Pde6d	10.5992	9.08	10.2425	9.08042	10.1492	9.1525
Rhobtb2	8.46917	7.46417	8.55333	7.395	8.38083	7.44
Stk40	10.3025	11.505	10.3367	11.6142	10.0642	11.2483
Sufu	10.565	9.25458	10.5921	9.385	10.245	9.25667
Tjp3	8.725	7.35667	8.66375	7.2525	8.24917	7.19833
Hoxc6	9.61333	8.45	9.51833	8.3175	9.4075	7.97333
Rad18	5.38333	6.45417	5.36333	6.82917	5.52167	6.52667
Spred1	8.14	9.87833	8.21417	9.40542	8.52167	9.64083
Cdk6	8.1025	9.2	8.005	9.47833	7.69833	9.07708
Zbtb10	6.85167	8.3275	6.90833	8.51667	7.045	7.955
Brix1	7.43417	8.52583	7.34833	8.51667	7.57208	8.46458
Rec8	7.21083	5.69583	6.98625	5.86333	6.865	5.95583
Riok2	6.64167	7.89667	6.80917	8.47083	6.88583	8.0625
Gm9781	6.62	7.70292	6.21583	7.84167	6.52333	7.54083
LOC100503186	8.98167	7.81917	9.28833	7.7575	9.1425	8.14
Pygm	8.0025	7.08167	8.39167	7.07917	8.25917	7.07958
Eps8	8.33417	9.56667	8.10417	10.2562	8.29	9.56667
Cpne8	5.92083	6.93083	5.75667	6.755	5.7725	6.93583
Ifi204	4.40167	6.81833	4.06167	5.855	4.55083	7.11
Gcnt2	7.89292	9.08833	7.58667	9.59667	7.8075	8.96167
Mnda	7.725	9.35167	7.4525	8.71417	7.7275	9.12417
Zc3h7a	7.04583	8.19833	7.09	8.1025	7.00083	7.96583
Sbno2	8.24083	9.44667	7.92917	9.95917	7.57208	9.34792
Nfil3	7.79833	9.77	7.11417	9.255	6.38	9.44
Arvcf	9.7925	8.35	9.83833	8.58	9.4075	8.27
Sdcbp	8.24917	9.39667	8.21417	9.57	8.48958	9.34792
Mir1938	6.35417	7.98208	6.54	7.50167	6.40167	7.58375
Gtdc2	7.51167	6.40167	7.5775	6.54125	7.4125	6.4825
Slc4a1	9.595	7.915	9.46667	7.46167	9.41917	8.31792
Chd1	6.77667	8.03917	6.80917	8.1125	7.045	7.85917
Sik1	10.7458	12.0746	10.9075	11.84	10.81	11.8079
Wscd2	7.52083	6.42083	7.90042	6.2925	7.4125	6.405
Sgms2	10.665	11.9325	10.8171	12.3183	10.9242	11.89
Ncoa4	6.27167	7.24167	6.01	7.56917	6.34333	7.395
Tcf23	5.89083	6.84	5.73417	6.8375	5.90833	6.915
Atp2b1	8.12917	9.46667	7.85167	9.95917	8.17833	9.25667
Fmnl2	6.59	8.22083	6.75167	7.71333	6.6675	8.42333
Cebpb	7.95583	10.0717	7.71667	9.20833	8.02083	10.2842
Birc3	6.86333	8.01583	6.69917	8.27	7.065	7.955
Neat1	9.65333	11.8092	9.89458	11.3575	9.68042	10.9383
Gm13111	9.48917	7.7325	8.9275	7.35833	9.0775	7.89625
Mgat3	9.88583	8.58958	9.9475	8.79333	9.64792	8.755
Gm3579	11.9042	13.2679	11.1817	12.98	11.0988	12.9525
Hsp90ab1	10.6975	11.5583	10.4017	11.6908	10.48	11.5787
Dusp23	9.2425	8.19833	9.51833	7.7975	9.35833	8.28
Gla	6.82917	7.88417	6.96417	8.12208	7.045	8.0625
Map4k4	7.93542	9.32167	8.0825	9.18	8.19833	9.04458
Junb	9.68458	11.6263	9.77917	10.935	10.0329	11.3758
Frs3	7.45417	6.64167	7.85167	6.225	7.76917	6.335
Gprc5a	6.92542	9.23667	6.01	8.79333	5.89708	8.14
Hif1a	8.96083	10.2433	9.06333	10.1492	9.22792	10.065
Mdm2	7.50125	8.73542	7.41333	8.89667	7.65417	8.48333
Uspl1	6.515	8.24917	6.56833	8.74667	6.7525	7.82708
Lysmd3	6.6325	7.88417	6.60792	8.59917	6.875	8.08167
Sf3b1	8.12917	9.38417	8.0925	9.77917	8.34917	9.26917
Cflar	8.77167	9.76333	8.73417	9.9475	8.96167	9.955
Pctp	9.165	7.97042	9.26333	8.06333	8.98167	8.15833
Plod2	7.56083	8.48333	7.42333	8.94458	7.45833	8.59083
Zswim4	7.41333	8.63375	7.68417	8.81417	7.44833	8.49917
Syne2	7.11625	8.8225	6.9975	9.19167	7.01458	8.2125
Atf4	8.08167	9.305	7.9775	8.96083	8.12917	9.26917
Gcfc1	6.905	8.17625	6.88583	8.28	7.25833	8.0725
Pde3b	7.38083	8.97083	7.65333	8.94458	8.01	9.1025
Tnfaip3	6.61125	7.745	6.5575	7.9625	6.3225	7.4925
Larp4b	9.39083	10.4213	9.19208	10.9488	9.30333	10.4296
Cby1	7.85583	6.41083	7.61167	6.49833	7.54083	6.69583
Mpp5	6.38333	7.7325	6.31833	7.76833	6.78417	8.22417
Ipo5	7.13083	8.65333	7.15458	9.1125	7.2225	8.28
Mir3962	3.96917	5.46333	4.53958	6.15917	3.84333	6.20583
Il1r1	7.08667	8.46917	6.64667	8.1425	7.08667	8.12167
Wdr75	6.88583	8.25667	6.98625	8.58	7.18333	8.05208
Ehd3	9.72208	8.40083	9.4025	8.39417	9.33417	8.29042
Sall3	7.28417	6.04833	7.5775	5.95833	7.0775	6.22167
Efna4	7.28417	6.4325	7.58667	6.19625	7.58417	6.435
Skil	5.89083	7.395	6.2575	7.32	6.16417	7.09917
A930017K11Rik	7.88333	6.9975	8.195	6.62833	8.33	6.95917
Exoc5	6.60083	7.75667	6.71083	7.88417	6.88583	7.71917
Rnf125	7.20208	8.23083	6.74	8.1025	7.065	8.47167
Tpm4	7.96583	9.44667	8.23417	9.41542	8.12917	9.04458
Itga2	4.985	6.47667	5.24042	6.51417	5.0575	6.04083
Rlim	7.64417	8.97083	7.85167	8.875	7.98667	8.85208
Igf2bp2	6.66917	8.05083	6.72083	8.06333	6.48417	7.57083
Rab3a	8.47583	7.47417	8.76167	6.74417	8.71333	7.29917
Tmem98	8.26958	7.22083	8.66375	6.94167	8.37083	7.37417
Egfr	8.88625	10.065	8.72417	10.6875	8.705	9.96083
Wwtr1	9.72208	10.6317	9.71167	10.8554	9.69167	10.6458
Tlr13	5.5875	6.81833	5.35083	6.38	5.18417	6.7375
Dnaja4	7.30833	8.24083	7.21333	8.54333	6.7525	8.455
Rap1gap	10.1925	8.20958	9.65083	8.3575	9.56292	8.56958
Rapsn	7.28417	6.28	7.70417	6.36333	7.32625	6.20583
Fam69b	7.04583	5.91917	7.23333	5.98	6.82583	5.6875
Oxr1	7.29667	8.58	7.36583	8.25958	7.475	8.52583
Anxa1	5.79167	7.92458	5.80667	7.47958	6.3225	7.24167
Nrip1	8.06083	8.96083	7.92917	9.24917	8.13875	9.0875
Dnaja1	7.725	9.20833	7.85167	8.725	7.73667	8.88667
Cd68	8.33417	9.855	8.22667	9.36083	8.32083	9.35833
Slc27a3	7.31833	6.32958	7.56917	6.05167	7.13083	6.02167
Ccrl2	7.34833	6.46583	7.8025	5.88417	7.66625	6.28083
Dsp	6.9875	8.45917	6.45583	9.02833	6.51417	8.02417
Med13	9.17333	10.5742	9.14417	10.9992	9.44	10.3375
Csf1	8.03208	9.305	7.5175	9.04833	7.37917	8.89833
Lhfpl2	6.5475	7.35667	6.3075	7.55083	6.3725	7.79417
Ppm1j	6.39167	7.61417	6.11917	7.40417	6.02167	7.17833
Pappa	6.875	7.8725	6.9975	8.43458	6.83667	8.0925
Tes	6.5575	8.22083	6.88583	8.6225	6.7325	7.82708
Gdf11	8.24917	7.275	8.1425	7.12167	8.34917	7.31917
Mxra8	10.8696	9.2775	10.5417	8.9225	10.2758	9.34792
Chuk	8.58833	9.755	8.4125	9.98417	8.63417	9.48167
Apob	9.1525	10.1842	9.22417	10.2942	8.96167	10.0325
Fjx1	7.18917	9.295	7.47292	8.56917	7.64417	9.36917
2210020M01Rik	7.96583	5.675	7.50583	5.92333	7.12	6.15417
Agfg1	10.4042	11.4617	10.2933	11.6258	10.4429	11.2592
Tsc22d1	10.3804	11.47	10.1683	11.4608	10.1683	11.1275
Cast	7.65917	9.11	7.65333	9.36083	7.81917	8.67833
Socs3	6.46333	9.87833	6.935	8.44417	7.15042	9.34792
4933412E12Rik	7.20208	6.38	7.39458	6.12667	7.25833	6.29083
Rcan1	10.335	12.2883	10.7567	12.4492	10.9242	11.8233
Hspb1	5.57833	6.8525	5.51167	6.54125	4.9425	6.8925
Rtn2	7.54083	6.51417	7.55	6.02083	7.42167	6.435
Fn3krp	8.76208	7.44417	8.60917	7.56917	8.37083	7.50417
Fbxo30	6.17083	7.71417	6.46583	7.42208	6.59083	7.56083
Bzw1	8.58833	10.0275	8.7125	10.05	9.05833	9.8175
1200016B10Rik	6.02167	7.35667	6.17083	8.01583	6.05167	7.25083
Shd	9.9075	8.39125	10.1783	8.13167	9.98	8.97167
1700003E16Rik	6.65167	5.195	6.57833	5.35333	6.26333	5.50333
Baz1a	5.67667	7.095	6.09833	7.395	5.85042	6.915
Olr1	5.27167	6.10917	4.82917	6.08042	4.8275	6.23083
Mapk15	7.79083	6.625	7.9575	6.4575	7.85	6.97667
Egr1	8.41333	11.4217	9.18042	10.7567	9.59333	11.1942
Il4ra	8.79833	10.2433	8.58333	9.83333	8.10667	9.8175
Gm10804	9.56125	8.39125	9.71167	8.70458	9.6525	8.68917
Pkn2	7.75417	8.86167	7.8125	9.06083	7.9975	8.78083
Sele	4.985	6.27	4.74167	6.60917	5.4425	6.4825
Irak3	5.70417	6.80833	5.59833	6.6175	5.82917	7.0275
Clk4	7.43417	8.95167	7.59625	8.70458	7.85	8.66583
Fads6	8.32542	7.21167	8.0925	6.94167	8.11833	7.21083
Stat3	10.6833	11.85	10.4179	12.4925	10.3271	11.6929
1700109H08Rik	4.66833	5.8275	4.46667	6.69833	4.7875	6.08833
Btg2	9.38167	11.7133	9.65083	10.8225	9.8525	11.2333
Taf4b	5.79917	6.82875	5.70417	7.19667	5.995	6.85917
S1pr1	7.64417	8.8225	7.22417	8.54333	7.6875	8.8675
Uap1	8.3975	9.4575	8.3825	9.80083	8.19833	9.2775
Sox12	7.66875	6.44333	8.03417	6.2925	8.33917	6.85
Bcl6	8.16333	9.2175	7.175	9.305	7.65417	9.26917
Sgsh	8.79833	7.37833	8.73417	7.7575	8.48958	7.52417
Tbxa2r	7.89292	7.14167	8.05583	6.80917	8.27917	6.77583
Rbm18	7.43417	8.60083	7.30917	8.65417	7.57208	8.30833
Myof	7.75417	9.67333	7.79083	10.27	7.65417	9.00125
Abcd1	9.04167	8.07	9.07333	7.7975	8.81667	7.955
Gdf15	6.70958	8.31083	5.58	7.68667	5.82167	8.11167
Impa2	8.36167	7.32667	8.58333	7.395	8.32083	7.52417
E130309F12Rik	6.9875	5.9975	7.16417	6.13833	7.32625	6.21417
Tpp2	7.1425	8.74583	7.42333	8.74667	7.6875	8.455
Tbc1d13	10.2558	9.2	10.2008	8.9225	10.0738	9.26917
Pmaip1	6.77667	7.61417	6.6675	7.85333	6.4575	7.60708
Per1	10.3146	11.7	9.86417	11.21	10.3271	11.5175
Gm7265	6.72833	7.88417	6.56833	8.52792	6.4575	7.74
Ets2	9.42	10.3262	9.21417	10.7092	9.0175	10.2658
Hs1bp3	8.90417	7.65833	8.87083	7.85333	8.78583	8.00333
Gm19288	8.27917	7.2625	8.29167	6.98167	8.39083	7.44
Cnnm3	9.1025	7.95333	9.2725	7.89583	9.28167	8.36417
Gm1332	10.17	8.23083	10.3367	7.84167	10.2863	9.06542
2810410L24Rik	6.79667	5.76417	6.98625	6.08042	7.00083	5.81833
Rnf39	6.48417	7.22083	5.8975	7.55083	6.02167	7.55
2810055F11Rik	8.79833	7.68417	8.84917	7.60792	8.71333	7.96583
Itga6	9.63667	11.0758	9.38167	11.6258	9.35833	10.6171
Cebpg	7.42333	8.28292	7.47292	8.65417	7.45833	8.46458
Ccdc120	6.52667	7.57167	6.3625	7.34833	6.16417	7.3325
Avpr2	8.37083	6.4325	8.07333	6.9925	7.79083	6.335
Ggt6	9.3325	7.99417	9.26333	8.005	9.0375	8.33667
Srp54b	9.39083	10.6742	9.46667	10.7092	9.69167	10.3933
Nol8	5.86083	6.87417	5.83833	6.98167	5.74333	6.63167
Mtap1b	6.81833	7.8725	6.76917	7.94333	6.52333	7.58375
Mafk	8.3525	9.755	8.60083	9.425	8.34917	9.4
Mtfp1	8.56917	7.7875	8.78167	7.38792	8.59917	7.56083
Tmem173	7.62167	8.87667	7.68417	8.81417	7.7175	8.48333
Fam20c	9.38167	7.85167	9.095	7.975	8.775	7.7825
Tmem86a	10.22	8.68083	10.3175	7.64083	10.4617	8.84333
H1fx	7.75417	6.7425	7.72917	6.1	7.83083	6.65042
Vcam1	7.5875	9.04417	7.67333	8.51667	7.49333	8.66583
Xrn2	6.975	8.13	7.12583	8.36583	7.28583	8.0625
Tas2r143	5.2225	6.3725	5.47417	6.30417	5.4125	6.6825
Ugdh	8.85167	9.83917	8.5725	10.27	8.84375	9.76958
Tmem106c	9.42	8.13	9.24417	7.99667	9.31417	8.48333
Zfp444	8.0925	7.03583	8.07333	6.74417	7.87	7.08917
Arid5b	9.32167	10.105	8.77167	10.455	8.71333	10.2208
Gm17753	7.50125	6.0075	8.025	6.56208	7.50417	6.31167
Frmd4b	7.25083	8.4125	7.15458	8.875	7.2225	8.18042
Fam129a	6.72833	7.85167	6.87417	8.59083	6.88583	8.0725
Pnkd	9.88583	8.05083	9.46667	8.08167	9.3975	8.56958
Ahnak	7.94458	9.49	7.9575	8.98167	8.11833	9.04458
Dapk2	7.20208	6.28	7.56	6.35417	7.475	6.4825
Zfp750	8.0425	6.92417	8.22667	6.78083	7.90417	7.16833
Snhg5	4.66833	6.38	4.73333	5.94	5.21458	6.50417
Slc25a35	10.1425	8.96083	10.3175	8.56167	10.0329	9.18833
Mira	9.70958	8.66333	9.71167	8.36583	9.85917	8.87667
4931417G12Rik	7.92167	6.47667	8.135	7.11167	8.07333	6.82833
Adamts4	7.325	9.06167	6.78083	8.15333	6.81333	8.735
Itgam	5.57833	7.4925	5.55083	6.80917	5.90833	6.915
Ctsc	8.20167	9.2175	7.6325	9.54917	7.96667	9.03167
Rod1	10.8562	11.8667	10.8758	12.1433	11.0988	11.89
Hmx2	8.24083	7.405	8.76167	7.42208	8.64333	7.44
Arhgef3	8.74542	9.58917	8.62042	9.98417	8.74583	9.67292
Dnajc5	9.06167	9.99333	8.99417	10.2012	8.93167	9.83
2900056M20Rik	7.3925	6.32958	7.88167	6.325	7.91583	6.69583
2210403K04Rik	8.14	9.47667	8.58333	9.48917	8.19833	9.28833
Angptl4	8.61917	10.0921	7.30917	10.2562	7.37917	9.6625
Krt18	7.74333	9.65167	7.88167	10.5908	7.8925	9.24625
Mia2	6.905	8.02917	6.88583	8.52792	7.18333	8.05208
Epb4.9	10.9654	9.85	10.8967	9.72917	10.6062	9.84333
Mcam	8.21292	9.24417	8.07333	9.5025	7.90417	8.97167
Fam189b	7.3325	6.17083	7.42333	5.7925	7.5225	6.49333
Grem2	6.75833	7.7875	6.59	8.85167	6.64667	8.25917
Strbp	6.8075	7.71417	6.79	8.07167	6.93958	7.79417
Islr	9.13167	7.8725	9.03417	7.04583	8.71333	7.515
Btbd2	10.3146	9.2275	10.3271	9.09042	10.09	9.39083
Dcaf4	7.725	6.3725	7.6325	6.7125	7.48333	6.66
Six5	8.22375	7.36583	8.66375	6.89583	8.59917	7.395
Olfml1	7.51167	6.52667	7.88958	6.7975	7.88167	6.70667
Lrrfip2	7.9025	8.9225	7.56917	9.51083	7.75917	8.8325
Pdp2	8.47583	7.58333	8.67583	7.68667	8.52167	7.30917
Prox1	7.50125	5.38083	7.00833	5.83542	6.70042	5.60667
Nudt22	9.46833	8.625	9.68667	8.2975	9.52708	8.6475
Psat1	6.29083	7.645	6.59	8.3175	6.155	7.54083
Ltv1	6.86333	7.83083	6.97417	8.1425	6.7225	7.75583
Pik3r2	8.36167	7.18917	8.52583	7.3375	8.0925	7.31917
Sema6d	7.3325	8.60083	7.09	8.22417	7.4675	8.36417
Net1	9.43583	10.6925	9.58167	11.3367	9.69167	10.6696
Dpysl2	9.875	8.89083	9.72917	8.50583	9.73333	8.84333
Cdkl1	10.3458	9.06167	10.5583	9.61667	10.765	9.29708
Srp54a	9.37083	10.5992	9.3925	10.6183	9.66167	10.3233
Fam126b	6.70958	8.26583	6.9975	8.725	7.38917	8.27
Heatr1	6.06167	7.6025	5.88042	8.16625	6.11833	7.12
Ch25h	4.5725	5.59	4.8675	5.71083	4.725	5.88083
Rras2	8.58833	10.4213	8.75167	9.81292	8.84375	9.80083
Pbx2	7.85583	6.89417	8.195	7.12167	7.9775	6.6825
Msr1	4.1975	5.675	4.17	5.21833	4.13833	5.09
Lonrf1	6.06167	7.05917	5.9875	7.7575	6.26333	7.34583
Jam2	7.05833	7.935	6.65542	7.88417	6.95167	8.29042
Clcf1	6.93583	8.37833	7.28	8.21458	7.245	8.05208
Ctps	6.84	8.35	6.3625	8.78083	6.26333	7.70167
Slco4a1	8.12	9.06167	7.85167	8.99333	7.60583	8.84333
Abhd8	8.45833	7.25208	8.51583	7.11167	8.01	7.26083
Mctp2	5.20167	6.1625	5.24917	6.9925	5.205	6.54625
Arhgef10l	8.97625	7.61417	8.87833	7.66917	8.41	7.4925
Mmab	8.57917	7.28583	8.51583	7.54083	8.33917	7.60708
Ppp1r1b	10.2792	8.25667	9.4025	7.42208	9.5025	8.03417
Osbpl9	9.26917	10.4308	9.10667	10.7383	9.52708	10.2525
Tbce	6.875	8.31833	7.27167	8.4125	7.4675	8.30833
Gm8615	5.52	4.37333	5.20333	4.04875	5.45833	4.475
Jak1	8.79833	9.93708	8.77167	10.385	8.825	9.70333
Map3k8	6.33583	7.7325	6.2375	7.2925	6.44042	7.27167
Tm4sf1	7.73333	9.35167	8.06417	9.425	8.14667	8.88667
BC048594	6.33583	4.29333	6.40667	4.42125	6.88583	5.37167
Id4	8.80708	7.645	8.43708	7.0375	8.53417	7.405
Hesx1	4.83667	5.79667	4.46667	5.51333	4.67833	5.80833
Gm3716	5.87083	4.72417	6.04083	4.83833	5.65167	4.23333
Ccdc21	7.0775	8.39125	7.0275	8.86167	7.18333	8.04292
Mmp19	5.94	8.74583	5.71542	7.56917	5.5	7.29917
2310061C15Rik	8.66917	7.76833	8.77167	7.50167	8.80667	7.935
Pold2	9.64458	8.26583	9.66208	8.44417	9.15333	8.37667
Unc119	7.465	6.51417	7.7625	6.16833	7.50417	6.67083
Pkp2	7.38083	8.67	7.34083	9.385	7.34833	8.4425
Nupl1	8.53792	9.87083	8.78167	10.1492	9.0775	9.83
Ddx3x	7.82583	9.58917	8.34167	9.135	8.25917	9.34792
AI661453	7.87375	6.955	7.9775	6.82917	7.62583	6.6825
Myct1	7.50125	6.7425	7.70417	6.36333	8.0925	6.56833
Fem1b	8.14	9.2175	8.0925	9.52333	8.19833	8.96167
Hoxb8	8.02167	6.715	8.195	6.47917	8.65333	7.22083
9930021J03Rik	6.77667	7.81917	6.98625	8.3575	7.00083	7.955
Clip3	7.71875	7.03583	8.005	6.66042	7.83083	6.80833
Ctnnal1	6.67917	8.45	6.5575	9.12417	6.6675	7.80583
BC052040	8.46917	6.88167	8.4475	7.46167	8.39917	7.46167
Kpna2	6.915	8.01583	6.79917	8.47083	6.96083	7.79417
Cebpd	7.34833	8.51667	6.75167	8.01583	6.875	8.67833
2022-03-07	6.875	8.3675	7.28583	8.24042	7.42167	8.25917
Atp7a	7.00667	8.19833	6.89667	8.37542	7.3675	8.02417
Eif4ebp1	10.02	11.295	10.1183	10.9488	10.2863	11.4542
Fbln5	11.3367	10.5075	11.505	10.02	11.2971	10.4017
Gm4980	7.465	6.76583	7.86083	6.42333	7.7275	6.69583
Srpx2	8.61917	7.095	8.135	7.07917	7.95333	6.97667
B3gnt8	6.495	5.03667	6.54	5.64917	6.34333	5.02417
Dnttip2	6.65167	7.72167	6.5325	7.94333	6.67583	7.405
Eif2ak3	7.5775	8.48333	6.86167	8.97083	6.97333	8.36417
Il11	5.6575	7.53083	5.83833	7.0375	5.84083	6.71583
Fbxo21	9.98	8.69083	10.0108	8.98167	9.84333	9.13333
Irs3	7.61167	6.31917	7.37417	6.2925	7.13083	6.435
Nipbl	7.325	8.58	7.2525	8.20542	7.56167	8.40333
Tox3	9.1525	8.17625	9.66958	8.005	9.77	8.50667
Cirh1a	8.80708	9.87083	8.77167	10.64	8.705	9.86
Npr3	7.0975	6.01792	7.47292	6.47917	7.44833	6.16417
Hsd17b14	8.38917	7.01625	7.88958	6.69833	7.98667	7.08917
Prkag3	6.7425	7.51167	6.3525	7.68667	6.10167	7.4825
Gpr81	7.2175	5.8775	6.98625	5.855	6.80292	6.15417
Gtf2f2	6.77667	7.8075	7.10292	8.0925	6.67583	7.8175
Gm19760	4.76083	6.41083	5.14417	5.84458	4.99417	6.1325
Spa17	8.715	6.9775	8.40083	7.08833	8.50917	7.6875
Pde4c	9.26917	7.88417	9.1625	8.19625	8.85292	8.08167
Slc43a2	9.75917	8.94333	10.0892	8.6075	9.85917	9.00833
Zfp467	7.95583	7.01625	8.54417	7.1875	8.53417	7.26083
Gldc	10.1192	11.085	10.1429	11.7317	9.94583	11.0975
Btg3	7.85583	9.24417	7.90042	8.80458	8.19833	9.25667
Ippk	6.31958	7.50167	6.72083	7.98583	6.54083	7.53083
Entpd1	7.18083	8.16833	7.12583	8.16625	7.4125	8.60167
Il1r2	4.73833	6.03083	4.32167	5.69083	4.7975	6.58
Hsp90b1	9.60417	10.7742	9.36083	10.5367	9.57167	10.3142
BC027231	6.84	7.67	6.75833	8.28958	6.88583	7.87708
Smo	10.3458	9.18083	10.3458	9.09042	10.1396	9.51833
Hivep2	7.40333	8.4125	7.04083	8.56167	6.9825	8.01417
Dnm1l	8.11042	9.24417	8.06417	9.48917	8.34917	8.9925
Nop56	7.38083	8.64333	7.27167	8.99333	7.25833	8.15833
Tcf7l1	8.5075	7.69417	8.50583	7.1425	8.38083	7.395
Mir17hg	4.33167	5.6475	4.84833	5.69083	4.42292	5.48083
Nr1h4	7.73333	8.7125	7.9775	9.35	7.8925	8.98167
Las1l	6.5575	8.20958	6.75167	8.22417	7.08667	7.70167
Tas2r135	4.2075	5.73917	4.1275	5.62667	4.90917	5.86083
9230110C19Rik	7.25083	6.03917	7.05	6.42333	7.18333	5.97583
Naa25	6.89583	8.24083	7.01667	8.3575	6.7425	7.6875
Atf6	8.22375	9.19167	8.0925	9.71583	8.26917	9.1025
Mlkl	5.71417	6.84	5.39333	7.16833	5.86833	6.58
Ccl11	6.14125	8.35	6.12917	7.11167	6.01167	7.87
Slc13a1	10.9892	12.2125	11.1142	12.7283	11.3617	12.1183
Ldoc1l	8.3975	6.955	8.43708	7.06833	7.92833	7.3325
Tars	6.975	8.01583	6.83083	8.4125	6.4575	7.72958
Bahcc1	8.3775	7.395	8.49417	7.43167	8.14667	6.995
Fam189a2	8.25917	7.17167	8.2525	6.69833	7.95333	7.22083
Samd5	5.98	7.46417	6.12917	7.71333	5.8775	6.85
Sema7a	8.70583	9.5025	7.87042	9.48917	7.87	9.8525
Tubg2	6.27167	4.79833	6.06083	5.21833	5.82167	4.85
Sf3b3	8.78083	9.85	8.78167	10.0317	8.825	9.51833
Slc10a6	6.52667	7.70292	6.02	7.29917	5.5875	8.11167
Niacr1	4.865	6.615	5.51167	6.6875	5.24417	6.16417
Hist2h2be	7.18083	5.93083	7.15458	5.99833	7.20333	6.4675
Lamc3	8.87167	7.68417	8.87833	7.65875	8.41	7.76417
Lrrc61	9.17333	8.11083	9.25417	7.47958	9.43083	8.30833
Pum2	8.24083	9.44667	8.35333	9.89917	8.55292	9.26917
Fkbp5	7.40333	8.24083	6.48417	8.30667	6.31125	8.68917
Hist1h2bk	7.13083	5.55917	7.06	5.60667	7.85	6.22167
Tsr1	7.05833	7.99417	6.6175	8.43458	6.76125	7.74917
Fzd1	9.46833	8.725	9.57167	8.21458	9.37833	8.43333
Insrr	8.935	7.79792	9.24417	7.68667	8.78583	8.14833
Tmem231	9.36333	7.96333	9.17083	8.17833	9	8.36417
Zfand2a	7.7625	8.725	7.28	9.37958	7.01458	8.58
Zswim6	8.935	10.0542	9.03417	10.3938	9.05833	9.78667
Dmtf1	6.5575	7.76833	6.52417	7.89583	6.7525	7.3575
Nmd3	7.18083	8.55333	7.62167	8.9225	7.7075	8.49917
Kpna1	6.5575	7.5925	6.56833	8.0925	6.7325	7.4925
Sptlc2	9.3325	10.6833	9.31292	11.6517	9.47583	10.575
Lrrc32	8.96083	10.7883	9.49833	10.3613	9.37833	10.2842
Nup153	8.915	9.9475	8.86125	10.2246	9.02833	9.68875
Egr2	7.0775	9.26583	6.86167	8.54333	7.44083	8.28
Klrg2	6.82917	7.86125	6.85167	7.52917	6.44958	7.85917
Dusp10	6.45417	7.92458	6.50333	7.55083	6.34333	7.23125
Steap1	6.40167	7.41417	6.75167	7.98583	6.47583	7.58375
Mrap	5.4425	7.395	5.415	6.325	5.38083	6.90708
Csde1	9.37083	10.5075	9.43917	10.7092	9.7425	10.3375
Pi15	6.40167	8.46917	6.67833	7.42208	6.13583	8.47167
Mir222	3.90417	5.785	4.25917	5.46833	3.87167	4.91
Amd1	7.23917	8.54583	7.34833	9.09042	7.63583	8.36417
Huwe1	9.205	10.3454	9.22417	10.6521	9.22792	9.97083
Hmgcs1	9.52583	10.5625	9.42917	10.7883	9.705	10.3142
Il22ra1	7.88333	6.82875	8.35333	7.02917	7.78	6.94583
Ccdc162	7.75417	6.76583	8.29167	6.89583	8.39917	7.16833
Hspa5	8.47583	9.4175	7.8025	9.56083	7.60583	9.11333
Met	8.98167	10.2692	8.6425	10.7383	8.885	9.75917
Spag9	7.98667	9.26583	8.27167	9.64	8.41	9.1025
2410022L05Rik	7.45417	5.8775	7.32917	6.41167	7.16083	6.38667
Cmtm8	9.12375	8.25667	9.3925	7.51167	9.46667	8.25917
Anxa3	6.95458	8.765	7.18792	8.73583	7.045	7.88792
Zfp131	7.015	7.89667	6.80917	8.44417	7.31833	8.28
Stk17b	7.725	9.46667	7.7625	9.18	8.48958	9.21833
Unc93b1	9.3325	8.48333	9.44875	7.78	9.21583	8.27
Lrrn1	8.06083	7.13	8.37417	6.74417	8.71333	7.38667
Pigs	9.73167	8.83417	9.81833	8.3575	9.6525	8.89833
Fnbp1l	6.56833	7.77875	6.63833	7.84167	7.08667	7.70167
Tpbg	7.475	9.02583	7.27167	8.45417	7.03542	8.22417
Snai2	9.1025	7.94333	9.21417	7.395	9.2375	8.30833
Birc2	5.2825	6.92417	5.82917	6.86333	5.86	6.59083
Ncl	8.1025	9.2	8.115	9.48917	8.39917	8.9925
Shb	8.175	9.67333	8.685	9.37	8.50917	9.41083
Utp14a	5.3525	6.28	5.425	6.53417	5.08417	6.07083
Slc25a24	6.5575	7.55083	6.45583	8.30667	6.40167	7.46167
Celsr2	9.98	8.54583	9.97875	8.85167	9.4075	8.62083
Pppde1	6.37333	7.04833	6.09	7.60792	6.4325	7.59625
Zer1	8.64333	7.23	8.60917	7.2925	8.39083	7.82708
1110058L19Rik	8.0925	7.275	8.52583	6.94167	8.93167	7.395
Lamc1	8.64333	9.3625	8.3825	9.70583	8.21667	9.26917
Scn4b	8.32542	7.18083	8.685	6.915	8.48958	7.70167
Il6	3.52333	7.4825	3.85333	6.42333	3.205	5.13333
Cckar	10.2792	8.765	9.96	9.135	9.81667	9.0875
Sdad1	6.01458	7.10792	5.8975	7.5175	5.72375	6.69583
Emx1	8.0925	7.32667	8.60917	6.59917	8.55292	7.29917
1700096K18Rik	8.25917	6.625	8.66375	6.6175	8.79583	7.6275
Cxcl12	11.3883	10.1192	11.0717	9.60667	11.0617	10.2937
Vcl	8.935	10.105	8.63292	10.8333	8.62542	9.7425
Gda	5.57833	6.8525	5.91583	6.44958	5.62667	6.995
Ppfibp1	7.81583	8.9925	7.75417	9.41542	7.8925	8.60167
Syt14	6.68875	7.62583	6.60792	8.1025	7.08667	7.88792
Ptpru	7.93542	7.28583	8.55333	7.0375	8.21667	7.22083
Dot1l	9.515	10.6433	9.61417	10.935	9.33417	10.2417
Vim	10.3458	11.4067	9.97875	11.4608	10.0992	10.8808
1700024P16Rik	4.64958	5.33917	4.42833	6.10917	4.55083	5.6575
Gadd45g	9.41042	10.4083	8.93708	10.1892	9.06792	9.955
1600029D21Rik	10.8442	11.8358	10.3571	11.9275	10.3829	11.3496
Wdr72	7.98667	9.3325	7.92083	9.91292	8.13875	8.89833
Myo1e	8.12	9.07	7.82833	9.5025	7.66625	8.735
Eno2	5.77458	6.94208	5.9775	6.62833	5.95833	7.25083
Map3k5	8.03208	8.9125	7.67333	9.52333	7.43125	8.735
Hmga1-rs1	9.76792	12.1163	10.4617	11.4742	10.5875	11.5479
Rad54l2	7.38083	8.28292	7.31917	9.06083	7.12	8.28
Eid3	4.79083	6.3725	5.1225	7.32833	4.49333	6.04083
Pld4	8.41333	7.38792	8.135	7.05333	7.94042	6.98542
Dnajb9	10.7129	11.8608	10.7117	11.4608	10.8358	12.1492
Magi3	7.1075	8.28292	6.71083	8.25	7.00083	7.6875
Usp24	7.88333	9.09833	7.85167	9.435	8.0625	8.67833
Hnrnpa1	7.82583	9.3325	8.05583	9.09042	8.44167	9.06542
Pou3f3	10.7842	9.37375	10.2121	8.90583	10.11	9.21833
Clu	9.32167	10.4887	9.48583	10.8758	9.16583	10.11
Cacng7	8.57917	7.79792	9.00417	6.98167	8.98167	7.74917
Fga	5.63583	6.4325	5.16417	7.41333	5.5	6.71583
Itpkc	6.8075	7.53083	6.74	7.9625	6.3625	7.55
O3far1	5.4325	7.28583	5.46417	6.33583	5.7125	6.94583
Tet2	8.0025	9.2175	7.96792	9.21833	7.73667	8.60167
Lilrb3	5.82917	7.25208	6.1625	6.78083	5.5875	6.86667
Plxna2	7.6525	8.8675	7.62167	9.91792	7.2225	8.725
Asb15	7.28417	5.76417	7.2025	6.55167	7.3975	5.64583
Krt8	9.37083	10.7883	8.8875	12.0533	8.42083	10.4625
Spnb2	9.48125	10.6925	9.57167	11.3058	9.53833	10.3725
Prosapip1	9.56125	8.64333	9.49833	8.13167	9.22792	8.50667
Cars	7.2725	8.15167	6.97417	8.68167	6.95167	7.91333
Zbtb11	7.78167	8.8225	7.4525	9.00333	7.84	8.43333
5430416N02Rik	6.40167	7.72167	6.69917	7.47958	6.82583	8.17083
Rpusd3	8.42458	7.55083	9.045	7.5175	8.65333	7.85
Anxa2	8.3425	9.67333	8.06417	9.81292	8.14667	8.9325
Ptpn23	8.90417	9.59917	8.60083	9.85792	8.34917	9.48167
Gas2l3	5.4225	6.40167	5.62667	7.4425	5.72375	7.09917
Rnu7	5.07333	2.8175	4.59083	3.41083	4.69667	3.84333
Naglu	9.99333	9.02583	10.1546	8.49208	10.0642	9.2775
Lrfn3	6.515	5.43042	6.75833	5.53583	7.065	5.9875
Igsf9	7.44417	6.905	8.05583	6.755	8.0625	6.65042
Mir681	7.50125	6.58	7.4525	6.50417	7.60583	5.73
Itga5	7.83583	9.49	8.15333	9.32042	7.73667	8.67833
Mfap2	8.14	7.42417	8.42333	6.6875	8.27917	7.29167
Mamstr	5.9025	7.53083	6.18	6.915	6.27167	7.85917
Gnl2	7.00667	8.12083	7.145	8.47083	6.91583	7.74
Trpv5	8.44667	10.1842	8.79417	11.1317	8.99167	9.895
B930041F14Rik	8.715	7.4925	9.33	6.77333	9.33417	8.03417
Eid1	8.935	7.92458	8.93708	7.30917	9.17583	8.17083
Gclc	10.4517	11.2392	9.69333	12.25	9.66167	11.3308
Capn2	9.5025	10.5325	9.25417	11.1446	9.22792	10.1825
Alkbh7	9.80333	8.79	10.0108	8.27	10.0083	9.1525
Gpatch4	6.33583	7.38792	6.03167	7.30917	6.155	6.8375
Atp11b	7.7025	9.05292	7.65333	8.63333	8.16667	8.95167
Nr1d2	7.41333	8.68083	7.79083	9.07083	8.0925	8.8225
Uhrf1bp1l	8.42458	9.32167	8.27167	9.86917	8.5875	9.25667
Tgfbr1	7.17167	8.8675	7.81917	8.47083	7.74833	8.735
Defb19	7.23917	9.015	7.88958	8.77083	8.0925	9.1625
Atp1b2	8.94917	8.08083	9.18042	7.095	9.04833	7.955
Lass6	9.21917	9.91667	8.87833	10.5437	9.05833	9.94667
Scyl2	8.43583	9.305	8.205	9.98417	8.16667	9.14417
Shank2	9.5025	8.02917	9.14417	8.16625	8.775	8.08167
Cttnbp2nl	6.945	7.6025	6.41542	7.975	6.76125	7.58375
Nudt16l1	10.2117	9.31333	10.515	8.74667	10.5396	9.59167
Ndufa4l2	7.56083	5.9975	8.04542	6.14917	7.26833	6.71583
Cnksr3	8.5075	9.295	8.49417	9.87917	8.1875	9.25667
Cxcl2	6.09333	8.765	5.84917	7.63	6.05167	7.17833
Nmt2	6.95458	8.01583	6.84208	8.65417	7.28583	7.94333
Stambpl1	6.6325	7.8725	6.49333	7.76833	6.63583	7.21083
D630045M09Rik	7.28417	8.005	6.59	8.43458	6.91583	7.87
Zeb2	7.38083	6.625	7.8125	6.2925	7.74833	6.88333
Ankrd28	7.45417	8.83417	7.67333	9.53458	7.9775	8.655
Ak1	7.54083	6.76583	7.65333	6.15917	7.56167	6.77583
Aff4	9.58167	10.4308	9.37	11.1446	9.44	10.3304
Ttpa	6.96417	8.29417	7.175	7.85333	7.37917	8.37667
Nr0b2	8.33417	6.19583	8.12667	6.74417	8.24917	7.41417
Atoh8	7.71875	6.30583	7.27167	6.315	6.99083	6.28083
Tmem107	7.75417	6.965	8.025	6.325	8.38083	7.07958
Lamc2	6.76583	7.84083	6.43625	8.76	6.63583	7.61917
Gpr97	6.85167	8.15167	7.34083	8.39417	6.99083	7.80583
Gm19876	9.1425	8.3275	9.17083	7.78917	9.31417	8.455
Nt5dc2	9.80333	8.40083	9.71167	8.5525	9.1425	8.6125
2610017I09Rik	7.64417	6.70375	7.6325	6.30417	7.96667	7.015
2700038G22Rik	6.435	7.28583	6.79	7.95167	6.27167	7.58375
Impact	7.52083	8.8675	7.90042	9.23208	8.24042	8.85208
Rictor	6.4175	7.47417	6.62833	8.1025	6.67583	7.395
Aldh1a1	6.04167	7.41417	6.3625	8.39417	6.64667	7.52417
Fam163a	8.32542	7.38792	8.93708	7.50167	8.42083	7.72958
1110002B05Rik	8.07167	6.94208	8.1425	6.47917	8.27917	7.44
Chd7	6.5575	7.28583	6.44667	8.08167	6.27167	7.37417
Nynrin	7.93542	6.51417	7.85167	6.81833	7.25833	6.405
4930579G22Rik	8.5075	7.65833	8.63292	7.06	9.0775	7.82708
Cd2ap	8.92417	10.065	8.96167	10.5142	9.3975	9.91583
Tmem175	9.17333	7.7325	9.1625	8.44417	9.22792	8.30833
Myh9	9.875	11.085	9.56333	11.5846	9.51083	10.4517
Nr4a1	8.41333	11.4217	9.2725	10.7383	9.94583	10.96
Flna	9.12375	10.2312	8.96167	10.5142	9.05833	9.68875
Mdn1	5.70417	6.64167	5.50167	7.02917	5.53833	6.25167
Sema6b	6.96417	8.31083	6.83083	7.52917	6.91583	8.3525
Flrt1	10.425	8.94333	10.2008	9.21833	9.705	9.04458
Mir674	7.13083	8.9125	7.66333	8.22417	7.27875	8.3525
Ly6f	9.39083	6.615	7.96792	7.12167	8.24042	6.56833
Lrrc56	7.6525	6.1	7.4525	6.40333	6.91583	6.3225
Trio	8.25917	9.58917	7.9575	10.7483	7.90417	9.18083
Tubb2a	8.5075	9.295	8.79417	9.97042	8.25917	9.58
Mospd1	8.24083	9.67333	8.6425	9.9475	8.97083	9.5
Cbx7	10.1654	9.2175	10.3108	8.86167	10.2312	9.60167
Ms4a6d	5.4425	7.37833	4.5575	6.06083	4.85	6.60083
Prrg1	5.17417	4.445	5.4425	4.5675	5.92833	4.46542
Enpp2	10.2417	11.3358	10.3708	11.7317	10.4225	10.9958
Il1f6	5.09333	7.1525	5.1225	7.37833	5.025	5.89167
Eif3c	9.1025	10.1425	9.13333	10.765	9.105	9.8525
Gpr162	7.2275	6.6025	7.4825	5.88417	7.15042	6.27167
Hsd11b2	11.865	11.1408	12.0608	10.475	11.9204	11.1392
Itgav	10.0533	11.1608	9.56333	11.7317	9.6375	10.5908
Tmem54	6.24083	5.21417	6.89667	5.7225	6.81333	5.66667
Zmynd10	7.7025	6.38	8.025	7.16833	8.02083	6.90708
Gm20236	6.62	7.81917	6.76917	8.0325	6.52333	7.25083
Gm19958	7.83583	9.46667	7.28	8.3175	7.4675	9.1625
Grpel2	7.96583	9.11	8.04542	9.57	8.155	8.725
Zbtb16	8.84167	9.6225	7.72917	9.435	7.48333	10.0408
Gm10664	10.9767	8.4125	9.67542	8.78083	9.78125	8.3525
Clcn5	8.46917	9.35167	8.51583	10.0825	8.54333	9.32167
Serpinb1a	5.39333	6.81833	6.01	7.51167	6.155	6.97667
Nt5e	8.84167	9.61	8.1725	10.4221	8.22833	9.44833
Serpinh1	10.2308	11.0629	9.91625	10.8883	9.4575	10.7767
Jund	10.4867	12.2433	10.8967	11.5388	11.0825	12.1183
Tst	10.8342	9.92667	10.94	9.305	10.81	10.1379
Hist1h2bn	3.57583	4.08333	3.49292	5.02167	3.2625	4.87
Klhdc8a	9.03042	8.11083	8.7125	7.78	8.67167	7.34583
Trp53i11	9.81417	8.31833	9.54917	7.68667	9.25083	8.69917
Klk1b7-ps	8.31458	7.275	8.5625	7.01333	8.755	7.87708
Rin1	6.48417	7.81917	6.48417	7.74917	6.29167	7.005
Iqgap1	8.5275	9.4175	8.22667	10.3246	8.24917	9.24625
Cyr61	10.0025	12.3383	10.745	12.0158	10.8567	11.4458
Lsm7	8.92417	8.24083	9.38167	7.72167	9.705	8.42333
Ablim1	7.325	7.95333	7.06	8.6225	6.93958	7.92417
Cdh6	7.83583	8.64333	7.09	9.1125	7.48333	8.31792
Ubb	4.79083	6.30583	4.97417	6.9925	4.985	5.6875
0610007N19Rik	9.98	9.0025	9.92708	8.65417	10.2579	9.42208
D15Ertd621e	7.71875	8.45917	7.605	9.20833	7.81917	8.54833
AF357355	2.78	3.88667	3.08208	3.49083	2.46083	4.14
Fnip2	8.58833	9.5025	8.70333	10.4083	8.94167	9.75
4930461G14Rik	7.17167	5.28417	6.47583	5.92333	6.85542	5.88083
Rars	7.36958	8.65333	7.55	9.1125	7.615	8.15833
Mir221	3.52333	4.3825	3.4725	5.1975	3.255	4.24333
Morc2a	6.77667	7.88417	7.06	8.77083	6.8475	7.76417
Cxx1c	8.92417	7.90667	9.63833	7.21333	9.84333	8.455
Zmat5	9.69667	8.75583	9.71167	8.0925	9.705	9.00125
1700024F20Rik	7.40333	6.76583	7.34833	5.94	7.53083	6.49333
Tmem143	8.81917	7.96333	9.08333	7.61917	9.17583	8.40333
Mblac2	7.56083	6.1	7.67333	6.84583	7.53083	6.78583
Nppb	4.51583	6.30583	4.725	5.99833	4.48083	5.20417
Aloxe3	5.14417	6.28	5.28083	6.51417	4.71583	5.73
Mir23b	6.81833	7.67	6.95417	8.50583	6.7225	7.6775
Gm5069	7.30833	4.92833	6.89667	6.08042	6.48417	5.1225
Speer4d	3.55417	4.52375	3.88167	5.60667	3.41	4.7025
Sema3c	6.66917	7.4825	6.08	8.58	6.4125	7.46167
Tnip2	5.74333	6.46583	5.20333	6.88583	5.65833	6.28083
Akr1b8	5.3225	5.785	4.84833	6.59	4.89	6.01083
Mmp8	5.12333	6.79792	5.20333	6.12667	5.34	7.7825
Runx1	6.92542	8.26583	6.97417	7.76833	6.54083	7.52417
Phldb2	7.7025	9.42875	7.79083	9.45625	7.91583	8.40333
Tmem45a	7.55042	9.51583	7.145	8.1425	7.245	8.7125
Ccl2	7.08667	10.5742	7.4525	8.915	7.25833	8.59083
Acot9	6.44333	8.11083	7.07917	7.56083	7.01458	8.02417
Slc39a14	8.79833	9.6225	8.07333	9.28333	7.81917	9.32167
Myo9b	7.475	8.4125	7.40333	9.2425	7.26833	8.17083
Cacnb4	6.75833	5.44083	6.85167	5.61667	6.91583	6.3025
Klhl14	7.45417	5.81583	6.75833	6.1	6.6675	5.79833
Mir5123	7.3925	9.3625	7.53	9.98417	8.31083	8.7125
Itgb6	8.915	9.76333	8.34167	10.27	8.44917	9.31
P4ha1	8.47583	9.13083	7.87042	9.69583	7.92833	8.89833
Ivns1abp	10.37	11.4358	10.4617	12.0767	10.8567	11.3608
Fabp4	10.3146	11.6175	9.85083	10.6875	10.0412	11.3942
Efna3	7.3925	7.04833	7.92083	6.66917	8.16667	6.65042
Elovl6	8.63167	9.39667	8.50583	10.1025	8.44167	9.24625
Ier2	6.69875	8.66333	7.18792	7.98583	7.615	8.84333
Lif	5.84083	8.58958	5.9875	7.78917	6.10917	6.81833
Fgf18	5.9025	7.44417	6.2275	7.0375	5.85042	6.62167
Cldn19	10.6833	8.73542	9.63833	8.47083	9.64792	8.85208
Ddit4	7.97667	9.26583	8.03417	8.70458	8.12917	9.86917
Gem	6.93583	7.76833	6.3625	7.43167	6.905	8.02417
2500002B13Rik	9.515	8.90167	9.97	8.28	10.0188	9.055
Olfr1487	4.26083	4.87	3.36583	5.07167	3.6725	4.64167
Tlr4	5.60667	7.37833	5.89	6.67667	6.25458	6.8925
Ngfr	7.465	6.58	7.49333	6.4675	7.03542	5.88083
Cd24a	11.3367	11.8763	10.3917	12.2675	10.7458	11.7842
Phf3	7.36958	7.935	7.10292	8.66833	7.0775	7.96583
Plec	7.31833	8.28292	6.86167	8.65417	6.6125	7.65583
Slc25a30	10.37	10.9787	9.9875	11.7662	10.0642	10.9475
Slc9a3r2	10.5992	9.5025	10.2933	9.48917	10.0329	8.8675
Kif1b	7.95583	8.7125	7.66333	9.46708	7.85917	8.56167
Osbpl6	9.21917	10.4213	9.47583	11.21	9.4075	10.0975
Mir23a	5.4925	6.86417	5.9775	6.67667	5.28333	6.28083
Gm20186	8.08167	6.10917	7.81917	7.12167	7.7275	6.9
Rrp12	6.6325	7.29667	6.12917	7.80583	5.7625	7.0275
Edn1	6.20417	6.965	6.09833	7.66917	5.995	6.77583
Plcxd2	5.98917	6.80833	5.785	7.54083	5.53833	6.50417
Vmn1r20	5.36417	3.41083	5.17417	4.43917	5.4425	4.445
Gm20555	6.07167	6.955	6.08	7.47	5.62667	6.59083
Taf1d	7.88333	9.06167	8.0825	9.68333	8.60667	9.07708
Gm2959	3.76167	5.27333	4.19917	4.6875	3.4525	4.6675
Slc25a25	8.16333	9.11	7.605	9.2	7.95333	8.49125
Stk38l	5.51083	6.27	5.43333	7.10333	5.5875	6.27167
Nars	8.51833	9.63333	8.3325	10.6625	8.41	9.23708
Aaas	10.2417	9.39667	10.2604	8.49208	10.2312	9.48167
Vwa5a	7.11625	8.19833	7.06	8.79333	7.62583	8.01417
Ccl21c	9.69667	8.84417	9.85083	7.78917	9.62167	8.85208
Erc1	6.52667	7.75667	6.54833	8.15333	6.38	7.0275
Mypop	8.63167	8.12083	8.8875	7.11167	9.06792	7.89625
Maf	9.89667	9.2275	10.49	8.915	10.6433	9.62333
Iars	8.57917	9.4075	8.205	10.3492	8.34917	9.17167
Flnb	9.48125	10.4608	9.1525	11.2917	8.98167	9.96083
Arhgef19	7.69167	5.97667	7.09	6.30417	6.69167	5.87167
Hdlbp	9.60417	10.5075	9.49833	11.2917	9.54917	10.2117
1700028J19Rik	9.04167	8.18583	9.055	7.54083	9.12333	8.48333
Gm19569	6.13083	5.66583	6.76917	5.52417	7.26833	5.59667
Mir5124	6.14125	7.395	5.83833	8.5525	5.205	6.74417
Sars	9.55	10.1425	9.34917	10.9654	9.25083	10.1196
Atp6v1c1	8.97083	9.76333	8.835	10.7092	8.755	9.60167
AI607873	5.4925	7.095	5.27083	6.10917	5.86	6.87583
Ctnna1	8.89583	9.8175	8.72417	10.475	8.91083	9.43333
Gm10002	4.93458	6.2475	5.3825	6.755	5.39167	5.84042
Rnd1	5.63583	7.32667	6.12917	6.87917	5.82167	6.435
Ccl21a	10.2308	9.38417	10.4367	8.3175	10.11	9.43333
Retnlg	4.05167	7.275	4.82917	5.74583	5.33	8.0925
Metap1	8.59917	9.2	8.23417	10.14	8.41	9.19625
Mki67ip	6.39167	7.11875	6.31833	7.9225	6.905	7.6275
Scgb1c1	10.9108	8.94333	9.82833	8.98167	9.6525	8.48333
Car13	6.10333	7.10792	6.14083	7.81667	6.40167	6.82833
Actn1	9.31167	10.2312	9.00417	10.4875	8.735	9.55167
AW112010	7.60208	7.2025	7.62167	6.14917	8.0925	6.61167
Fgd3	6.72833	8.01583	6.19833	8.875	5.86	7.06917
Ccl21b	10.3025	9.51583	10.515	8.38333	10.2167	9.49167
Spna2	8.86167	9.87083	8.75167	10.6875	8.85292	9.43333
Osr1	8.23167	7.97042	8.72417	7.12167	8.755	7.60708
Cct6a	8.41333	9.305	8.36333	10.14	8.67167	9.1525
Fam107a	10.7458	8.9125	9.79833	9.21833	9.7925	9.00833
Cacybp	7.68	8.37833	7.56	9.33	7.63583	8.33667
Trak2	9.58167	10.2842	9.2725	11.2208	9.30333	10.0875
Phyhip	7.94458	7.10792	8.37417	6.66917	8.42083	7.7125
Kif23	5.13417	6.44333	5.21417	7.41333	5.06583	5.79833
Ifi205	6.17083	9.55667	5.54083	7.02917	6.34333	8.08167
Tnc	7.03583	9.20833	6.40667	9.54917	6.13583	7.28167
Havcr1	6.56833	7.63625	5.80667	9.06083	5.86833	7.07958
Slc2a4	9.54292	8.93292	9.905	8.2975	10.0254	9.21833
Il17re	9.2425	7.405	8.3325	7.51167	8.0625	7.3325
Tnpo1	8.80708	9.83917	9.03417	10.6625	9.2375	9.70333
Plac8	7.25083	8.96083	7.34833	7.93167	7.74833	8.76167
Sgtb	5.6575	6.40167	6.08	7.26333	5.30333	6.62167
Marcks	9.1025	8.75583	9.66208	7.56917	9.54917	8.395
Dqx1	8.0425	6.39083	7.77125	6.77333	6.96083	6.20583
Serpinb8	6.47333	6.9775	5.80667	8.18542	5.65833	6.97667
Smarca5	5.95	7.1525	5.49333	6.27583	5.96917	6.995
Oasl1	6.81833	7.34583	6.45583	8.15333	6.34333	7.22083
2610203C20Rik	7.0975	9.16833	7.34083	8.3175	7.03542	7.76417
Abcc2	9.92667	11.2483	10.4617	12.085	10.5042	11.0117
Olfr177	4.25167	4.58292	3.49292	5.33083	3.9875	4.82167
Mat2a	11.01	11.5787	10.5825	12.5775	10.7333	11.5279
1010001B22Rik	6.48417	5.69583	6.59	5.3425	7.17167	6.16417
LOC100504898	7.23917	7.76833	5.60667	7.56917	5.56083	7.87708
Zwint	7.56917	8.4125	7.30917	9.48917	7.58417	8.2125
Ccl9	6.82917	9.88792	6.38	7.56083	6.64667	8.27
2810047C21Rik1	3.82208	4.76	3.39833	4.03833	2.8325	4.5225
Cks2	9.04167	8.68083	9.54917	7.87333	9.75917	8.655
Hist1h2ak	4.49833	3.5625	4.03833	2.41583	4.21083	3.36625
Ubr2	7.93542	8.74583	7.77125	9.6625	8.02083	8.53583
Olfr191	3.7525	3.615	4.54833	3.0575	4.35333	2.61167
Rrad	7.66875	9.13083	8.03417	9.385	7.84	8.25917
LOC100862101	9.08708	8.48333	9.54917	7.84167	9.6375	8.84333
Pfkp	7.73333	8.35	7.10292	9.14875	7.27875	8.02417
Rc3h1	8.42458	9.16833	8.2425	10.1492	8.29917	8.96167
Arhgef5	9.295	9.96	9.015	10.9992	8.92083	9.76958
Akr1b7	3.36667	4.275	3.335	4.7875	4.18917	5.19417
LOC100862491	6.21417	5.02833	6.52417	5.145	6.65667	6.08833
Zfp36	11.0412	12.8875	11.5279	12.1842	12.0442	12.6258
Kcne4	6.915	8.05083	6.39667	7.0375	6.63583	8.29042
Rnf208	8.61917	8.24083	9.28833	7.49167	9.60417	8.42333
2010107H07Rik	8.92417	8.3675	9.20125	7.50167	9.51833	8.6125
S100a8	4.71917	6.67125	4.65833	5.24583	5.1425	7.015
Slc38a3	11	9.0025	10.2225	9.71583	10.0738	9.55833
Ctla2a	4.985	6.52667	5.95833	6.4675	5.93917	7.3575
Saa3	5.4025	10.2067	4.995	6.04083	4.81667	7.985
Ptpn13	7.465	8.2725	7.2975	9.02833	7.15042	7.74917
Fgg	6.495	7.395	7.07917	8.61625	7.01458	7.80583
2610528J11Rik	9.86083	9.4175	10.4467	8.20542	10.4225	9.51
Gm129	7.0675	9.13083	7.9775	8.69333	8.50917	9.895
Dock5	7.25083	8.11083	7.16417	9.02833	7.065	7.61917
2300009A05Rik	9.75917	9.295	10.2933	8.30667	10.5042	9.56667
Ifitm6	5.72333	7.7325	6.04083	6.14917	5.84083	7.935
Mmp10	5.05583	6.17083	5.23167	7.2925	5.63583	5.90208
Abpb	7.1075	4.5725	5.73417	4.8575	5.18417	4.29667
Nepn	7.3325	6.45417	7.88167	7.02333	8.53417	7.16
Gm3893	7.25083	8.49167	7.58667	8.07167	7.88167	9.4
Acot5	5.06417	5.195	4.49625	6.16833	5.03667	6.56833
Hmgcr	8.90417	9.32167	8.135	10.07	8.19833	8.95167
Rasd1	7.28417	9.20833	7.88167	8.28958	8.26917	9.90417
Hp	5.89083	8.16083	5.74667	6.30417	5.86	6.925
Lpin2	7.79833	8.55333	7.8025	9.6625	7.44833	8.18042
Ms4a4a	4.28833	5.8275	4.00667	4.36333	3.8625	5.19417
Hbb-b1	9.62458	8.23083	8.99417	7.30917	10.6667	9.03167
Angpt2	5.4425	5.9875	4.00667	6.15917	4.45583	5.27333
Gnpnat1	7.20208	7.395	6.78083	8.50583	7.44833	8.67833
2010003O02Rik	8.84167	8.52583	9.2725	7.4525	9.64792	8.6475
Mir1957	4.78	5.195	3.92167	6.74417	3.63167	4.86
Ogn	9.00167	8.6125	9.055	7.07917	9.17583	8.33667
Fxyd1	9.26	9.02583	9.42917	7.50167	9.29292	8.42333
Lox	6.5575	7.98208	6.01	6.60917	6.02167	7.005
1810044D09Rik	9.34458	8.77917	9.885	8.07167	10.11	9.44
C3	8.89583	10.3975	8.04542	9.1125	8.12917	8.98167
Urb2	7.4925	7.75667	7.07917	9.14875	7.00083	7.80583
4933411K16Rik	7.20208	8.07	6.76917	9.35	6.7125	7.25083
A4gnt	8.0025	5.09583	6.74	6.38	6.42333	5.90208
Slc22a13	11.4225	9.2275	10.2933	10.04	10.09	9.51833
Gm853	9.80333	7.89667	8.48583	7.6525	8.0625	7.4925
Ankrd1	5.38333	6.39083	5.47417	7.34833	5.33	5.59667
Igkv4-72	7.96583	5.35583	6.2275	6.55167	6.93958	5.52292
Sim2	9.81417	7.65833	8.205	7.74	8.36	7.88792
Slc22a7	11.6917	9.63333	10.665	10.4437	10.2758	9.49167
Gm6300	7.475	5.5675	6.17083	5.4225	5.68917	5.14333
Scin	7.17167	7.45417	6.2375	8.3575	6.24583	6.90708
Mir186	5.19167	5.105	3.42583	5.71083	4.90917	5.87167
Ccl7	5.48167	8.97083	6.1625	6.265	5.88917	6.72583
Igkv4-70	6.975	4.62833	5.0975	5.46833	5.66917	4.21083
Retnla	3.38583	6.18333	3.375	3.14167	3.58125	7.6875
Gm2083	4.46083	6.63375	4.53958	4.38583	4.44583	5.4425
