# Supplementary material for: Identification of hub genes associated with acute kidney injury induced by renal ischemia–reperfusion injury in mice
Source: Front Physiol. 2022 Sep 29;13:951855. doi: 10.3389/fphys.2022.951855 (PMC9557154; doi:10.3389/fphys.2022.951855)
Supplement: Supplementary file 5 [file Table3.xls]

## Sheet: Table S3
	logFC	AveExpr	t	P.Value	adj.P.Val	B
Fosl1	6.66946	6.39322	23.6926	6.18087e-13	6.70315e-09	19.0973
Maff	6.10455	8.39006	20.3139	5.32655e-12	2.26434e-08	17.3546
Inhbb	4.37553	7.32879	20.0789	6.26374e-12	2.26434e-08	17.2186
Chac1	5.47965	8.16833	18.5172	1.92858e-11	5.22885e-08	16.2575
Tubb6	3.75302	9.46267	16.8808	6.91195e-11	1.4992e-07	15.1328
Ccl2	4.9521	7.2155	16.1882	1.22792e-10	2.21946e-07	14.6158
Akap12	3.94914	10.5148	15.7033	1.86082e-10	2.88294e-07	14.238
Cdkn1a	5.32241	8.36364	15.4568	2.30882e-10	3.12989e-07	14.0407
Eps8l3	3.68429	7.86424	15.2103	2.87379e-10	3.46292e-07	13.8398
Hmox1	4.78688	11.324	14.8508	3.97668e-10	4.31271e-07	13.54
Sphk1	4.46218	10.6692	14.5839	5.08461e-10	4.65231e-07	13.3121
Cebpb	3.47248	9.27094	14.5706	5.14778e-10	4.65231e-07	13.3006
Pdk4	4.12081	11.0277	14.4541	5.73841e-10	4.78716e-07	13.1995
Epha2	4.32973	8.76802	14.0553	8.37142e-10	6.48486e-07	12.8467
Tnfrsf12a	4.67871	10.1281	13.9466	9.29427e-10	6.71976e-07	12.7486
Map3k6	3.8257	8.58904	13.4179	1.56155e-09	9.77786e-07	12.2597
Mt1	3.36693	12.3366	13.388	1.60895e-09	9.77786e-07	12.2314
Trib3	4.19023	7.17708	13.3794	1.62288e-09	9.77786e-07	12.2232
Atf3	5.6941	7.59857	13.2831	1.78739e-09	1.02023e-06	12.1317
Il34	2.94677	9.9143	13.2131	1.91831e-09	1.0402e-06	12.0647
Egr2	3.88866	6.21953	12.6497	3.42762e-09	1.77012e-06	11.5117
Bcl3	2.80175	8.91251	12.4531	4.21877e-09	2.07966e-06	11.3128
Srxn1	3.47528	8.98434	12.1972	5.5521e-09	2.60642e-06	11.049
Rell1	3.22562	7.66174	12.149	5.84972e-09	2.60642e-06	10.9987
Myc	4.18407	9.01413	12.1244	6.00835e-09	2.60642e-06	10.9729
Rasd1	3.38531	7.95837	11.88	7.85557e-09	3.27668e-06	10.7143
Aim1l	4.59118	7.04297	11.5881	1.08845e-08	4.28413e-06	10.3986
Tlx2	-2.63253	6.86309	-11.5739	1.10609e-08	4.28413e-06	10.383
Emp1	3.17038	9.36288	11.3884	1.366e-08	5.03245e-06	10.178
Slc10a6	3.20068	5.53338	11.3719	1.3921e-08	5.03245e-06	10.1596
Trpc3	-2.64283	3.90476	-11.3185	1.48019e-08	5.17829e-06	10.0999
F3	3.52953	9.84236	11.2825	1.5429e-08	5.22897e-06	10.0595
Fgd3	3.52637	5.41998	11.2131	1.6718e-08	5.49414e-06	9.98139
Slc16a6	2.47631	9.32553	11.1858	1.72561e-08	5.5042e-06	9.95052
Fgfbp1	2.8191	6.92305	11.0911	1.92714e-08	5.97137e-06	9.8428
Rnd1	3.4122	7.45942	11.0114	2.11589e-08	6.21291e-06	9.75157
Mthfd2	2.99517	5.81202	11.0099	2.11966e-08	6.21291e-06	9.74984
Crocc	-3.17649	8.26359	-10.9859	2.18035e-08	6.2226e-06	9.72226
Hilpda	3.00991	6.97437	10.909	2.38796e-08	6.38617e-06	9.63336
1700024P16Rik	3.64726	6.18558	10.9027	2.40586e-08	6.38617e-06	9.62605
Gm5433	-2.59769	4.30895	-10.8998	2.41432e-08	6.38617e-06	9.62262
Cd14	2.9791	7.96619	10.6256	3.35321e-08	8.65847e-06	9.30085
Ets2	2.71973	10.1679	10.5224	3.8017e-08	9.49399e-06	9.17763
Tmcc3	2.25172	10.1478	10.5116	3.85187e-08	9.49399e-06	9.16475
Csf1	2.98042	8.38651	10.4717	4.04437e-08	9.74692e-06	9.11684
Cldn4	3.07877	7.41864	10.4019	4.40656e-08	1.03889e-05	9.03252
Zfp101	-2.36685	6.01175	-10.3496	4.70011e-08	1.08452e-05	8.96907
2310043J07Rik	2.69156	3.74954	10.2598	5.25389e-08	1.18705e-05	8.85941
D630039A03Rik	-2.79421	7.99455	-10.2329	5.43229e-08	1.20231e-05	8.82652
1700049E17Rik1	2.85338	5.67319	10.1997	5.66243e-08	1.22818e-05	8.78563
Hdc	2.75277	4.35508	10.1466	6.05152e-08	1.24264e-05	8.72011
Arc	3.5307	7.62883	10.1421	6.08632e-08	1.24264e-05	8.71446
Nfil3	3.21163	8.03283	10.1292	6.18576e-08	1.24264e-05	8.69847
Thbd	2.53801	9.37128	10.129	6.1874e-08	1.24264e-05	8.69821
Ptp4a1	2.20358	10.7114	10.074	6.63103e-08	1.30752e-05	8.62989
Fam129a	2.61884	7.00982	10.0378	6.94144e-08	1.34428e-05	8.58473
Pkp3	2.23619	10.4107	10.0034	7.25019e-08	1.37373e-05	8.54176
Lypd3	4.12415	5.79625	9.99054	7.3698e-08	1.37373e-05	8.5256
Osmr	2.74055	8.45211	9.97954	7.47349e-08	1.37373e-05	8.5118
Klf5	3.45768	6.2918	9.94343	7.82502e-08	1.41437e-05	8.46638
Pla2g3	-2.13102	4.17618	-9.92478	8.0134e-08	1.42468e-05	8.44287
Sik1	2.4135	8.07197	9.89466	8.32788e-08	1.45671e-05	8.40482
Vmn1r227	-2.37778	5.92464	-9.88013	8.48419e-08	1.46049e-05	8.38643
Nrg1	2.8596	6.70369	9.82769	9.0748e-08	1.53775e-05	8.31986
Icam1	2.33466	9.72479	9.60904	1.20502e-07	1.99126e-05	8.03899
Adam8	2.53946	6.92426	9.60473	1.21183e-07	1.99126e-05	8.0334
Ier5	2.52777	10.4123	9.54708	1.30699e-07	2.09172e-05	7.95842
Gadd45a	2.69908	11.1619	9.54443	1.31155e-07	2.09172e-05	7.95497
Eif4ebp1	2.13931	10.1536	9.5146	1.36407e-07	2.12306e-05	7.91601
Adm	2.11564	8.31488	9.50066	1.38938e-07	2.12306e-05	7.89776
Cd93	2.50551	9.44963	9.50036	1.38992e-07	2.12306e-05	7.89737
E330017A01Rik	-2.0417	4.66404	-9.47561	1.4361e-07	2.16312e-05	7.86493
Btg2	3.20586	10.0913	9.45936	1.46728e-07	2.17266e-05	7.8436
Asns	2.54526	8.37014	9.45157	1.48249e-07	2.17266e-05	7.83336
Prl3b1	-2.12844	5.13288	-9.43422	1.51697e-07	2.19355e-05	7.81052
Gem	2.96552	6.35757	9.40265	1.58191e-07	2.25734e-05	7.76889
S100a8	4.1699	5.34829	9.36863	1.65518e-07	2.33123e-05	7.7239
Fem1b	3.22345	6.50721	9.34229	1.71438e-07	2.38365e-05	7.68897
Zfp862	-2.48611	4.55679	-9.32586	1.75246e-07	2.40575e-05	7.66713
Gadd45b	2.90876	7.59269	9.31264	1.78372e-07	2.41275e-05	7.64955
Sfn	2.79273	6.38791	9.305	1.80206e-07	2.41275e-05	7.63938
Wnt10a	2.91861	6.22871	9.28582	1.84899e-07	2.44541e-05	7.61381
Ctps	1.97111	10.3439	9.21213	2.04172e-07	2.66777e-05	7.51517
C87414	-2.09124	5.66858	-9.18848	2.10799e-07	2.68846e-05	7.48338
Cry1	3.11406	4.53347	9.1861	2.1148e-07	2.68846e-05	7.48017
Nr4a1	3.05925	10.0777	9.18013	2.13193e-07	2.68846e-05	7.47214
Nek6	2.40799	8.81496	9.15938	2.19268e-07	2.71021e-05	7.44417
Klhl3	-2.09326	7.28897	-9.14572	2.23368e-07	2.71021e-05	7.42572
Edn1	2.30792	5.44692	9.14301	2.24189e-07	2.71021e-05	7.42206
Adamts1	2.95915	6.68237	9.14063	2.24914e-07	2.71021e-05	7.41885
Bdkrb1	-1.9636	6.72177	-9.13013	2.28144e-07	2.71892e-05	7.40465
Odf3b	-2.16132	5.52538	-9.11095	2.34171e-07	2.76041e-05	7.37868
Nfkbiz	2.72463	7.47567	9.09443	2.39496e-07	2.78118e-05	7.35628
Gas2l3	3.13503	4.71328	9.08276	2.43334e-07	2.78118e-05	7.34044
Rab42-ps	-2.51158	5.83903	-9.08188	2.43626e-07	2.78118e-05	7.33924
Rap2b	2.25603	4.93124	8.96877	2.84449e-07	3.18092e-05	7.18481
Mterfd3	-2.00897	6.46892	-8.96292	2.86747e-07	3.18092e-05	7.17679
Trib1	2.95227	9.28757	8.96116	2.87441e-07	3.18092e-05	7.17438
Tnfaip3	2.41648	7.78364	8.95076	2.9159e-07	3.19424e-05	7.16008
Klf4	2.31747	9.388	8.93759	2.96932e-07	3.22023e-05	7.14197
Tgif1	3.11573	7.74747	8.92357	3.02734e-07	3.25064e-05	7.12267
Bag3	1.93288	10.2649	8.86756	3.2713e-07	3.47816e-05	7.04532
1300014I06Rik	2.4528	7.39433	8.85208	3.34236e-07	3.51116e-05	7.02387
Mafk	2.45332	8.66908	8.84677	3.36708e-07	3.51116e-05	7.01651
C630050I24Rik	-1.90509	4.36924	-8.81749	3.50706e-07	3.57912e-05	6.97584
Il20rb	2.49529	5.96628	8.81614	3.51364e-07	3.57912e-05	6.97397
D630023F18Rik	-2.89913	5.6513	-8.81255	3.53127e-07	3.57912e-05	6.96897
Rod1	1.93163	8.12821	8.79412	3.62319e-07	3.63829e-05	6.94331
Rnd3	2.23464	8.70428	8.782	3.68502e-07	3.66642e-05	6.92641
Stat3	1.96268	10.1053	8.77152	3.73937e-07	3.68394e-05	6.91178
Slc45a1	-2.27696	4.8445	-8.7601	3.79953e-07	3.68394e-05	6.89584
Kcns2	-2.49218	5.66912	-8.75916	3.80453e-07	3.68394e-05	6.89452
Hectd2	2.0606	5.08889	8.75077	3.84948e-07	3.69448e-05	6.88279
Cyr61	3.27002	10.1039	8.70334	4.11432e-07	3.88794e-05	6.8163
Mall	2.16988	5.72583	8.70188	4.12275e-07	3.88794e-05	6.81425
Lonrf3	2.7624	7.62183	8.6898	4.1934e-07	3.92046e-05	6.79727
Slc25a33	2.30394	8.50339	8.66484	4.34343e-07	4.02602e-05	6.76212
C230081A13Rik	2.44801	4.48886	8.65156	4.4256e-07	4.06743e-05	6.74338
Ptpre	1.81543	6.84454	8.64538	4.46434e-07	4.06855e-05	6.73467
Efhd2	2.35143	10.0844	8.62898	4.56904e-07	4.12927e-05	6.71149
Wscd2	-2.02503	7.97544	-8.62272	4.60964e-07	4.13153e-05	6.70264
4931408A02Rik	2.28368	6.61718	8.6021	4.74622e-07	4.21908e-05	6.67343
Rusc2	2.16138	9.18478	8.57417	4.93805e-07	4.34986e-05	6.63379
Rab30	2.1387	5.36504	8.56912	4.97356e-07	4.34986e-05	6.62662
Olfr1317	-2.11212	3.5365	-8.56146	5.02804e-07	4.35924e-05	6.61572
4921530L18Rik	-2.0743	4.43674	-8.55635	5.06468e-07	4.35924e-05	6.60846
2310081J21Rik	-2.22482	5.81634	-8.54314	5.16078e-07	4.40698e-05	6.58965
Olfr979	-1.99068	3.43733	-8.52602	5.28827e-07	4.45716e-05	6.56522
Nfkbia	1.97428	11.1765	8.52423	5.30174e-07	4.45716e-05	6.56267
Prrxl1	-1.94502	7.11253	-8.47364	5.69918e-07	4.75443e-05	6.49031
Rhbdf2	2.20714	7.39839	8.45119	5.8856e-07	4.87247e-05	6.45807
Cphx	-2.33123	4.02156	-8.39818	6.35165e-07	5.20884e-05	6.38174
Litaf	2.26634	10.9448	8.39422	6.38797e-07	5.20884e-05	6.37603
Tmprss2	1.89006	10.6443	8.34457	6.86283e-07	5.55429e-05	6.30417
Olfr1215	-1.83382	5.6679	-8.32842	7.02512e-07	5.64352e-05	6.28074
Atf4	2.51715	9.51782	8.3146	7.16733e-07	5.67591e-05	6.26065
Arg2	2.68704	6.35093	8.31403	7.17327e-07	5.67591e-05	6.25982
Gm8300	-2.00984	5.92129	-8.30932	7.22245e-07	5.67591e-05	6.25297
Vcam1	2.01993	7.8215	8.27539	7.58747e-07	5.91987e-05	6.20354
Mamstr	2.67327	3.8292	8.25734	7.78962e-07	6.03418e-05	6.17717
Klhdc7a	-1.81764	6.9285	-8.24533	7.92722e-07	6.06887e-05	6.15961
Calml3	2.71864	4.88868	8.24368	7.94633e-07	6.06887e-05	6.15719
Krt18	2.35415	10.7582	8.23189	8.08423e-07	6.13101e-05	6.13994
8430408G22Rik	3.23984	9.71509	8.21044	8.34167e-07	6.28232e-05	6.10849
Txnrd1	1.75559	12.239	8.20091	8.45893e-07	6.30126e-05	6.09448
Tril	-2.50997	5.06483	-8.19717	8.50537e-07	6.30126e-05	6.08899
Ppp1r15a	3.07738	8.64338	8.1943	8.54113e-07	6.30126e-05	6.08478
Ctrb1	-1.81388	6.36438	-8.17287	8.81377e-07	6.45847e-05	6.05325
Dusp8	2.39271	7.60977	8.15481	9.05071e-07	6.58758e-05	6.02663
Fgl2	2.81184	5.90599	8.1327	9.34983e-07	6.75993e-05	5.99399
Igf2bp2	2.18628	7.11737	8.11629	9.57873e-07	6.87956e-05	5.96971
Hbegf	3.23375	10.2057	8.10856	9.68852e-07	6.91263e-05	5.95827
Slc7a5	2.49235	6.10467	8.0905	9.95033e-07	7.05303e-05	5.9315
Prkcb	-2.28247	4.20665	-8.08182	1.00789e-06	7.09775e-05	5.91861
2210020M01Rik	-2.09271	7.80087	-8.04039	1.07165e-06	7.49812e-05	5.857
4831426I19Rik	2.17554	6.40042	8.03515	1.08003e-06	7.50023e-05	5.84918
Dntt	-2.02786	5.78676	-8.03156	1.08579e-06	7.50023e-05	5.84384
Adam3	-2.03517	4.13241	-8.01976	1.10499e-06	7.58454e-05	5.82623
Hnrpdl	1.84926	10.0306	8.00387	1.13141e-06	7.68832e-05	5.8025
Olfr338	-1.85067	3.92644	-8.00217	1.13428e-06	7.68832e-05	5.79994
Tgfbi	1.82258	9.90055	7.99431	1.14762e-06	7.73042e-05	5.7882
Olfr297	-1.77046	4.2406	-7.97832	1.17531e-06	7.79843e-05	5.76425
Sema6b	1.8484	5.66642	7.97705	1.17753e-06	7.79843e-05	5.76235
Cenpt	2.12575	6.48409	7.97605	1.17929e-06	7.79843e-05	5.76085
Vmn1r195	-1.88372	5.40485	-7.9713	1.18768e-06	7.80627e-05	5.75373
Lrig2	1.80324	6.87221	7.95583	1.21543e-06	7.94058e-05	5.73051
Pvr	2.71098	5.61584	7.91354	1.29484e-06	8.40626e-05	5.6669
Ppan	1.63129	9.19801	7.90975	1.30221e-06	8.40626e-05	5.66119
Hipk1	1.92892	6.27295	7.89126	1.33886e-06	8.59166e-05	5.63329
Ppp2r2c	-1.76393	3.94395	-7.87677	1.36832e-06	8.67297e-05	5.61141
Rin1	2.46911	4.86337	7.87448	1.37304e-06	8.67297e-05	5.60795
Prkcz	-1.8432	9.13433	-7.87328	1.37552e-06	8.67297e-05	5.60613
Fgd6	1.97824	5.93164	7.85389	1.41627e-06	8.87831e-05	5.57677
Pcdh12	-1.7395	3.83934	-7.83337	1.46076e-06	9.10458e-05	5.54567
Azgp1	1.72775	10.9509	7.82371	1.48223e-06	9.1856e-05	5.53099
Slitrk6	-2.64307	5.13758	-7.80983	1.51365e-06	9.29024e-05	5.50989
Tnfaip8l1	1.84775	5.94983	7.8087	1.51625e-06	9.29024e-05	5.50817
F9	-1.84124	5.28851	-7.79516	1.54761e-06	9.42913e-05	5.48757
Sertad1	2.08883	9.46225	7.78451	1.57279e-06	9.529e-05	5.47134
Map2k3	2.18867	9.35523	7.77935	1.58514e-06	9.55049e-05	5.46347
Cachd1	1.70398	9.33362	7.76875	1.61081e-06	9.65151e-05	5.44731
Tas2r118	-1.96237	5.26388	-7.75206	1.65217e-06	9.84492e-05	5.4218
Cd68	2.34624	6.20769	7.72747	1.71513e-06	0.000101642	5.38416
Prkcq	-2.00908	4.04965	-7.71991	1.73497e-06	0.000102259	5.37259
Adam5	-1.91821	7.89746	-7.70129	1.78494e-06	0.000104636	5.34401
Ankrd1	2.71025	6.20803	7.68897	1.81882e-06	0.000105836	5.32508
Samsn1	2.41273	4.06456	7.68677	1.82493e-06	0.000105836	5.32171
Hbp1	2.10524	5.83849	7.66694	1.88111e-06	0.000108514	5.29118
Rela	1.9438	9.86457	7.65513	1.91541e-06	0.000109908	5.27299
Angptl4	2.24515	13.2532	7.63923	1.96267e-06	0.000112027	5.24845
Olfr103	-2.21375	4.45726	-7.62937	1.99256e-06	0.000113138	5.23323
Banp	-1.81397	6.9561	-7.62452	2.00748e-06	0.000113208	5.22572
Vmn1r230	-1.83416	4.01064	-7.6202	2.02082e-06	0.000113208	5.21905
Tpbg	1.78332	3.37322	7.61567	2.03493e-06	0.000113208	5.21204
Bcl11b	-1.64709	5.033	-7.61547	2.03556e-06	0.000113208	5.21173
5830418P13Rik	-1.88364	7.86749	-7.59368	2.10494e-06	0.00011647	5.17797
Gm12770	-1.78241	5.86533	-7.58214	2.1427e-06	0.000117957	5.16007
Fam164c	-2.3182	3.55371	-7.57296	2.17323e-06	0.000119034	5.14582
Cxcl10	3.22551	8.5834	7.56167	2.21141e-06	0.000120516	5.12827
Gosr1	2.0505	5.76037	7.54265	2.27734e-06	0.000123489	5.09868
Dnajb9	1.89514	9.94798	7.49185	2.46379e-06	0.000132934	5.01939
Glipr2	2.24072	5.94325	7.48625	2.48529e-06	0.000133431	5.01063
C2cd4a	-1.66019	5.1664	-7.47484	2.52977e-06	0.000135149	4.99276
D230037D09Rik	1.71902	9.01949	7.47001	2.54884e-06	0.000135501	4.98519
Zfp937	-2.05361	4.64463	-7.45875	2.59386e-06	0.000137221	4.96754
Lingo4	2.3728	5.0343	7.44867	2.63492e-06	0.000138072	4.95171
Jph4	-1.59241	7.39515	-7.44855	2.63541e-06	0.000138072	4.95152
B230354K17Rik	-1.65442	5.85606	-7.42692	2.7258e-06	0.000142122	4.91753
Ndfip2	1.76899	5.81049	7.417	2.76836e-06	0.00014365	4.90191
Crip3	-1.84518	5.01248	-7.40758	2.80941e-06	0.000144951	4.88707
Ier2	2.71059	9.55877	7.40513	2.82017e-06	0.000144951	4.88322
Cdcp1	2.07383	9.38972	7.39696	2.85644e-06	0.000146123	4.87033
Cxadr	1.98898	5.84089	7.39356	2.8717e-06	0.000146161	4.86496
Nsdhl	-2.20271	4.8594	-7.3908	2.88414e-06	0.000146161	4.8606
Vps37b	1.96439	9.12064	7.38054	2.93086e-06	0.000147838	4.8444
Mamld1	-1.70029	4.75686	-7.36341	3.01063e-06	0.000151159	4.81732
Thap2	-1.86177	6.16217	-7.36028	3.02547e-06	0.000151204	4.81237
Ipo7	1.72002	5.77437	7.34288	3.10925e-06	0.000154678	4.78482
Cast	1.85037	9.20884	7.33728	3.13676e-06	0.000155326	4.77594
Mgmt	-1.83411	4.55698	-7.33162	3.16482e-06	0.000155326	4.76696
Ddit3	2.23691	7.80161	7.33153	3.16525e-06	0.000155326	4.76682
Hrasls5	-2.00179	4.16241	-7.32527	3.19659e-06	0.000155579	4.75688
Evc	-1.86071	3.81706	-7.32477	3.19909e-06	0.000155579	4.75609
Gm9779	-1.74478	5.01358	-7.3206	3.22019e-06	0.000155906	4.74946
Frat2	1.98087	6.14128	7.30147	3.3187e-06	0.000159947	4.71907
Arl4c	1.64129	8.25096	7.29872	3.33314e-06	0.000159947	4.71469
Scrn1	-1.66234	5.62369	-7.28286	3.41764e-06	0.000163279	4.68944
Bbc3	2.06381	8.28701	7.27792	3.44444e-06	0.000163837	4.68156
Gm9975	2.53455	6.89186	7.27341	3.46903e-06	0.000164287	4.67438
Pknox2	-1.60687	4.82141	-7.26668	3.50617e-06	0.000165324	4.66363
Pprc1	1.73526	8.59398	7.24841	3.60905e-06	0.000169042	4.63446
Kynu	-1.7838	4.78552	-7.24716	3.6162e-06	0.000169042	4.63246
Lmna	2.06465	10.3152	7.23883	3.66424e-06	0.000170552	4.61915
Acsl4	1.71026	7.71163	7.23236	3.70203e-06	0.000171575	4.60879
Spint2	-1.62763	7.04186	-7.22052	3.77228e-06	0.000174087	4.58982
Dusp14	2.15673	7.90868	7.21141	3.8272e-06	0.000175873	4.57524
Plxna2	1.82787	6.98866	7.20587	3.86108e-06	0.000176681	4.56635
Jmjd1c	1.97451	8.17374	7.18067	4.01908e-06	0.000183138	4.52587
Pim1	2.14386	5.7201	7.16441	4.1246e-06	0.000186509	4.49971
Tdo2	-1.72962	3.48612	-7.16397	4.12746e-06	0.000186509	4.49901
Dusp4	1.59164	8.9087	7.16114	4.14613e-06	0.000186576	4.49446
Tgm1	1.7124	8.91331	7.15758	4.16975e-06	0.000186827	4.48872
Ighm	-1.6999	6.79387	-7.15512	4.18616e-06	0.000186827	4.48476
Bmyc	1.86376	7.70283	7.14296	4.26825e-06	0.000189632	4.46516
Rasip1	2.08801	8.82867	7.14066	4.28399e-06	0.000189632	4.46144
Trpv6	1.6844	4.99626	7.11182	4.48634e-06	0.00019715	4.41485
Tmem45a	2.11479	5.96359	7.11128	4.49017e-06	0.00019715	4.41399
Kcne4	2.9372	5.73874	7.09025	4.64424e-06	0.000203092	4.37993
Ugcg	1.69752	5.86453	7.08561	4.67893e-06	0.000203787	4.37241
Pcsk1n	-1.63075	4.83046	-7.07912	4.72796e-06	0.000205056	4.36189
Tbck	-1.84465	4.36243	-7.07676	4.74589e-06	0.000205056	4.35807
Fcgr3	1.69614	6.87192	7.07112	4.78911e-06	0.000205975	4.34891
Cpe	1.66798	9.56141	7.06904	4.80514e-06	0.000205975	4.34554
Birc3	1.80156	7.85465	7.06317	4.85074e-06	0.000207112	4.336
Olfr441	-1.52731	6.30005	-7.05769	4.89372e-06	0.000208127	4.3271
Zfp750	-2.43247	4.73104	-7.04028	5.03288e-06	0.000213209	4.29878
Zbtb40	-1.61483	7.01355	-7.01853	5.21255e-06	0.000219962	4.26336
Havcr2	1.79701	4.28862	6.9959	5.40669e-06	0.00022727	4.22642
Zfp14	-1.71478	3.60047	-6.98928	5.46488e-06	0.00022819	4.21561
Sdcbp2	2.35664	4.97487	6.98863	5.47066e-06	0.00022819	4.21454
Mthfd1l	2.20779	6.8529	6.98043	5.54377e-06	0.00023009	4.20113
Gsc2	-1.44067	4.83052	-6.97815	5.56429e-06	0.00023009	4.1974
Dusp2	2.38008	3.70747	6.97643	5.57986e-06	0.00023009	4.19458
1190002H23Rik	1.78194	10.5731	6.96497	5.68447e-06	0.000232334	4.17582
Nt5dc3	1.46951	8.22551	6.96461	5.68775e-06	0.000232334	4.17524
Phlda1	2.09513	9.08925	6.96344	5.69855e-06	0.000232334	4.17332
Col13a1	1.66973	5.86503	6.9574	5.75469e-06	0.000233744	4.16341
Atat1	-1.49874	7.07266	-6.95261	5.79958e-06	0.000234144	4.15557
Ppm1j	1.8821	6.1734	6.95175	5.80771e-06	0.000234144	4.15415
Clca2	1.95385	6.08162	6.94564	5.86559e-06	0.000235601	4.14413
Acnat1	-1.72437	9.18414	-6.9253	6.0628e-06	0.000242624	4.11073
Hbb-y	-1.54625	4.95662	-6.90475	6.26907e-06	0.000249956	4.07692
Sostdc1	-1.5955	10.3712	-6.89908	6.3273e-06	0.000251162	4.06758
Taok2	-1.82682	4.58962	-6.89731	6.34562e-06	0.000251162	4.06466
Ngf	2.73917	6.35665	6.89215	6.39924e-06	0.000252363	4.05616
Procr	2.48486	6.5806	6.88801	6.44259e-06	0.000253152	4.04934
Pigg	-1.54672	4.97111	-6.88047	6.52243e-06	0.000253637	4.03689
Olfr1371	-1.89112	5.13016	-6.88033	6.52388e-06	0.000253637	4.03667
Gata6	1.60704	5.81597	6.87935	6.53432e-06	0.000253637	4.03505
Nr4a2	2.36165	5.18318	6.87802	6.54849e-06	0.000253637	4.03286
Otos	-1.59394	4.98474	-6.87408	6.59082e-06	0.000254305	4.02635
Spns3	-1.66263	7.5597	-6.87206	6.61263e-06	0.000254305	4.02301
Olfr791	-1.694	4.23342	-6.86818	6.65467e-06	0.000254866	4.01661
Gm16010	-2.57124	4.08708	-6.86478	6.69173e-06	0.000254866	4.011
Tmprss3	-1.61806	4.10262	-6.86424	6.69773e-06	0.000254866	4.01009
Havcr1	2.39261	6.08556	6.85553	6.79377e-06	0.000257617	3.9957
Eno2	2.13302	4.55796	6.85064	6.84841e-06	0.000258784	3.98761
Anxa2	2.1075	8.87109	6.84848	6.87266e-06	0.000258799	3.98404
Fndc4	2.25162	5.19857	6.83341	7.04441e-06	0.000264348	3.95909
Gm16381	-1.61962	6.15534	-6.83106	7.0716e-06	0.000264453	3.9552
Zfp948	1.82495	6.82413	6.82568	7.1343e-06	0.000264776	3.94628
Mtfp1	-1.43174	9.55837	-6.82535	7.13814e-06	0.000264776	3.94573
2210403K04Rik	2.07479	10.3363	6.82405	7.15346e-06	0.000264776	3.94357
Hspbap1	1.51841	7.99296	6.8107	7.31196e-06	0.000269722	3.92142
Gm5662	1.66408	8.06916	6.80624	7.3657e-06	0.00027002	3.91402
Nfkb2	1.87912	7.54321	6.80499	7.38084e-06	0.00027002	3.91194
Bbs10	-2.4256	4.22629	-6.80384	7.39473e-06	0.00027002	3.91004
Zc3hav1	1.75633	7.74656	6.79121	7.54993e-06	0.000274437	3.88905
Rhou	2.00573	6.72994	6.78989	7.56632e-06	0.000274437	3.88686
Gm12504	-1.47696	8.73765	-6.78763	7.5945e-06	0.000274541	3.8831
Mrps2	-1.44135	5.63326	-6.77459	7.75935e-06	0.000279568	3.86139
Oasl1	3.12077	6.85321	6.76602	7.86979e-06	0.000282609	3.84711
Olfr1507	-1.55288	3.97787	-6.76071	7.93889e-06	0.000283861	3.83827
Aldh1a7	2.15257	8.62067	6.75897	7.9618e-06	0.000283861	3.83536
Ptgfr	1.73717	8.82664	6.75734	7.98318e-06	0.000283861	3.83264
Cirbp	2.09807	10.842	6.75214	8.05195e-06	0.000285371	3.82397
Gm13111	-1.66718	5.56777	-6.74985	8.08252e-06	0.000285521	3.82014
Rybp	1.97355	6.4544	6.74382	8.16331e-06	0.000287439	3.81009
4933406B17Rik	-1.70629	4.47228	-6.73586	8.27136e-06	0.000290301	3.7968
Gigyf2	-1.65672	5.78153	-6.72677	8.3967e-06	0.000293749	3.78159
Col2a1	-2.12436	4.41273	-6.71989	8.4928e-06	0.000296156	3.77009
Dgkh	1.5891	5.43459	6.71324	8.58676e-06	0.000297648	3.75896
Abl2	1.61239	3.61586	6.71298	8.59049e-06	0.000297648	3.75852
Hpcal4	1.73213	4.53414	6.69948	8.78469e-06	0.000303339	3.73592
Trp53inp1	1.79328	8.67578	6.6977	8.81068e-06	0.000303339	3.73294
Rasa2	1.67732	7.65844	6.69543	8.84396e-06	0.000303477	3.72912
Spert	-1.79738	5.42556	-6.69361	8.87065e-06	0.000303477	3.72608
Stx11	2.08371	5.25042	6.69005	8.92319e-06	0.000304306	3.72011
Olfr821	-1.44741	5.18884	-6.68817	8.95099e-06	0.000304306	3.71696
Il4ra	1.80801	8.12141	6.68074	9.06204e-06	0.000307118	3.70449
Purg	-1.69239	6.2836	-6.6764	9.12764e-06	0.000308378	3.6972
Prr15	1.57954	9.37239	6.6547	9.46292e-06	0.000318712	3.66073
Vim	1.57027	10.6562	6.65265	9.49513e-06	0.000318807	3.65729
Riok2	1.56316	9.12831	6.6408	9.68432e-06	0.000323542	3.63734
Cdk5r1	1.94436	5.01609	6.64009	9.69582e-06	0.000323542	3.63614
Zfand2a	1.90638	7.04131	6.63735	9.74024e-06	0.000324027	3.63152
BB042571	-1.48888	3.58575	-6.63404	9.79411e-06	0.000324207	3.62594
Rhoj	1.62923	8.31618	6.63025	9.85613e-06	0.000324207	3.61956
Pth2	-1.78189	3.70109	-6.62967	9.86567e-06	0.000324207	3.61858
Tacstd2	2.07674	7.93524	6.62896	9.87727e-06	0.000324207	3.61739
Mgat3	-1.47063	9.783	-6.62788	9.8951e-06	0.000324207	3.61557
Ipcef1	-1.63349	6.18205	-6.62443	9.95229e-06	0.000325098	3.60974
Slc6a11	-1.50091	4.53413	-6.61521	1.01065e-05	0.000329145	3.59419
Syt17	-2.14966	4.16649	-6.61239	1.01541e-05	0.000329706	3.58943
Cdc25b	-1.5131	6.76779	-6.59874	1.03884e-05	0.000336304	3.56637
Tsc1	1.5822	6.21311	6.58598	1.06125e-05	0.000342537	3.54478
Mlkl	2.03915	5.49443	6.57961	1.07261e-05	0.000345178	3.53401
Osgin1	2.09376	11.6165	6.57238	1.08567e-05	0.000347644	3.52177
Rab3a	-1.75067	7.57545	-6.57071	1.08872e-05	0.000347644	3.51894
Olfr1181	-1.99365	3.64921	-6.56928	1.09134e-05	0.000347644	3.51651
Klk15	-1.41977	3.93351	-6.56831	1.0931e-05	0.000347644	3.51488
Fam169b	-1.62635	5.35133	-6.56387	1.10126e-05	0.000349216	3.50735
Cabp1	-1.54048	3.95932	-6.55767	1.11277e-05	0.000351838	3.49683
Ramp3	1.77846	9.09799	6.55435	1.119e-05	0.000352518	3.49119
Cryaa	1.74021	6.59168	6.55255	1.12237e-05	0.000352518	3.48815
Rab3gap2	1.53142	8.49301	6.55121	1.1249e-05	0.000352518	3.48587
Pdgfa	1.77961	10.4989	6.5465	1.13382e-05	0.000352518	3.47788
Csnk1d	1.97526	8.42841	6.54474	1.13717e-05	0.000352518	3.4749
1600029D21Rik	2.17142	11.0596	6.54462	1.1374e-05	0.000352518	3.47469
Cttnbp2nl	2.04886	6.17969	6.54448	1.13768e-05	0.000352518	3.47445
Hpvc-ps	-1.63495	3.88803	-6.53775	1.1506e-05	0.000354158	3.46302
Rftn2	-1.82547	4.21757	-6.53654	1.15295e-05	0.000354158	3.46096
Gm9766	1.80322	3.59318	6.5352	1.15555e-05	0.000354158	3.45868
Eif1a	1.57706	9.31214	6.53495	1.15603e-05	0.000354158	3.45826
Avpr2	-1.56002	7.69144	-6.53189	1.16199e-05	0.00035498	3.45306
Tdh	-1.34212	3.74034	-6.52822	1.16919e-05	0.000356175	3.44681
Mblac2	-1.5423	6.85585	-6.52535	1.17484e-05	0.000356895	3.44193
Cd244	1.71372	4.05296	6.52256	1.18035e-05	0.000357346	3.4372
Kcnc4	-1.82779	4.55575	-6.52127	1.18292e-05	0.000357346	3.43501
Ccl17	1.50653	4.19986	6.51786	1.18974e-05	0.000357572	3.42919
Slc25a22	2.36569	8.25772	6.5176	1.19026e-05	0.000357572	3.42875
Ostb	1.36685	9.80576	6.51227	1.20098e-05	0.000359769	3.41967
Fam117b	1.64185	6.21968	6.51067	1.2042e-05	0.000359769	3.41696
Gm13253	-1.47387	9.54411	-6.503	1.21988e-05	0.000363449	3.40389
Hecw2	1.68324	3.51024	6.50126	1.22344e-05	0.000363513	3.40093
6720489N17Rik	-1.62812	6.31969	-6.49641	1.23349e-05	0.000365498	3.39265
Fut9	-1.44786	5.48165	-6.48995	1.247e-05	0.000368493	3.38164
Olfr1226	-1.57138	5.46024	-6.4836	1.26041e-05	0.000371445	3.37082
Lrrc66	-1.6443	8.35387	-6.48172	1.26443e-05	0.000371619	3.3676
Slc5a12	-1.54398	9.71867	-6.47914	1.26994e-05	0.00037223	3.3632
Slc35e4	1.5346	8.70972	6.47579	1.27715e-05	0.000372838	3.35747
Tiparp	1.7838	9.43943	6.47498	1.27889e-05	0.000372838	3.35609
Ccdc61	-1.41645	8.43549	-6.46941	1.29098e-05	0.000374862	3.34658
Nos3	2.12599	7.0498	6.4686	1.29275e-05	0.000374862	3.34519
Rbm3	1.60631	11.3572	6.46617	1.29806e-05	0.0003754	3.34104
Atp7b	-1.42765	7.77614	-6.46103	1.30939e-05	0.000377669	3.33225
Dos	1.77208	7.76919	6.45327	1.32667e-05	0.000381637	3.31899
Syncrip	1.53507	7.26272	6.45005	1.33392e-05	0.000382656	3.31347
Ddhd1	1.93092	5.1138	6.44857	1.33727e-05	0.000382656	3.31094
Sass6	-1.5583	5.99727	-6.44512	1.34511e-05	0.000383887	3.30502
Snhg5	1.46657	7.41497	6.44172	1.35287e-05	0.000385088	3.29921
Ushbp1	-1.94782	6.08374	-6.43941	1.35816e-05	0.000385104	3.29525
Cenpe	-1.9616	5.96258	-6.4386	1.36003e-05	0.000385104	3.29386
C730049O14Rik	1.80121	5.66164	6.43605	1.3659e-05	0.000385761	3.2895
4933415A04Rik	-1.44406	5.63095	-6.43027	1.37934e-05	0.00038686	3.2796
Strc	-1.47843	3.37503	-6.42859	1.38329e-05	0.00038686	3.27671
Chek2	-1.83607	3.92408	-6.42846	1.38359e-05	0.00038686	3.27649
9230114K14Rik	-1.57864	4.75887	-6.42826	1.38406e-05	0.00038686	3.27614
Lpin2	1.47967	10.9352	6.42067	1.40198e-05	0.000390522	3.26313
Ier3	2.05473	9.30348	6.41967	1.40437e-05	0.000390522	3.26141
Bmf	-1.42557	5.21909	-6.41749	1.40957e-05	0.000390967	3.25766
Iqcc	-1.90422	4.51308	-6.40952	1.42874e-05	0.000395274	3.244
Fam38a	1.41764	11.884	6.40268	1.44545e-05	0.000397982	3.23223
Pde4b	2.01796	8.2399	6.4025	1.44587e-05	0.000397982	3.23194
Cdr2	1.73384	10.3161	6.39844	1.45589e-05	0.000399724	3.22496
Vasn	1.6644	9.90928	6.39021	1.4764e-05	0.000404333	3.2108
Otud4	1.56107	5.93839	6.38259	1.49564e-05	0.000408569	3.1977
Nfatc4	-1.50913	6.52845	-6.37784	1.50778e-05	0.000409965	3.18952
Zmat1	-1.62765	5.39022	-6.37764	1.50831e-05	0.000409965	3.18917
Sav1	1.56976	9.71017	6.36612	1.53817e-05	0.000416728	3.16933
Bhlhe40	1.97151	10.7744	6.36509	1.54087e-05	0.000416728	3.16755
Ppp2r1b	1.52678	3.2736	6.3528	1.57348e-05	0.000424299	3.14636
Amica1	1.51913	4.03487	6.35161	1.57669e-05	0.000424299	3.1443
Riok1	1.44458	7.36342	6.33163	1.63136e-05	0.000437923	3.10981
Ppp1r27	-1.45234	7.02353	-6.32941	1.63756e-05	0.000438503	3.10597
Fas	1.47403	8.26	6.31913	1.6666e-05	0.000443435	3.08819
Ncam1	-1.62934	5.91966	-6.31869	1.66786e-05	0.000443435	3.08742
Fos	4.14581	7.50783	6.31818	1.66931e-05	0.000443435	3.08654
Rcan1	3.0064	6.99126	6.31689	1.673e-05	0.000443435	3.08431
P2rx3	-1.52219	5.36707	-6.31569	1.67643e-05	0.000443435	3.08224
Azi1	-1.49509	6.77371	-6.30029	1.72118e-05	0.000454167	3.05557
O3far1	2.18773	4.20193	6.28889	1.75513e-05	0.000462	3.03581
Rcor2	-1.8583	4.59034	-6.28604	1.76373e-05	0.000463139	3.03087
1810064F22Rik	-1.46127	4.67781	-6.28458	1.76815e-05	0.000463177	3.02833
Ppl	2.21207	7.56238	6.28284	1.77345e-05	0.000463449	3.0253
Tmem210	-1.36611	6.38569	-6.27317	1.80309e-05	0.00047006	3.00853
Prrx2	-1.97435	3.46915	-6.26728	1.82143e-05	0.000473704	2.99829
Ptpn22	2.11674	6.14616	6.26417	1.83117e-05	0.000474187	2.99289
Ascl1	-1.37003	3.94252	-6.2639	1.83204e-05	0.000474187	2.99241
Pak6	-1.60058	6.65801	-6.24669	1.88702e-05	0.000487255	2.96249
Spaca7	-1.61917	4.03119	-6.23283	1.93255e-05	0.000497335	2.93836
Mmgt2	-1.69307	4.6958	-6.23047	1.94044e-05	0.000497335	2.93424
Tbxa2r	-2.44679	4.94956	-6.22966	1.94315e-05	0.000497335	2.93282
Sema4c	2.54901	5.5801	6.22732	1.95098e-05	0.000497335	2.92876
Ssb	-1.35619	7.16203	-6.22719	1.95144e-05	0.000497335	2.92852
Muc5ac	-1.37505	4.30483	-6.22655	1.95357e-05	0.000497335	2.92741
Fam123c	-1.43318	4.06746	-6.21566	1.99058e-05	0.00050557	2.90842
Dixdc1	-1.78987	5.87193	-6.2115	2.00492e-05	0.000508023	2.90115
Ubr2	1.44136	9.75445	6.20736	2.01928e-05	0.000510469	2.89393
LOC100504785	1.37597	3.875	6.20434	2.02982e-05	0.000511692	2.88866
Olfr418-ps1	-1.66727	3.6956	-6.20328	2.03356e-05	0.000511692	2.8868
Ccdc88c	1.41554	8.93885	6.19693	2.05599e-05	0.000514449	2.8757
Shc4	-1.37627	3.72656	-6.19664	2.05701e-05	0.000514449	2.8752
Rec8	-1.58251	8.53788	-6.19615	2.05874e-05	0.000514449	2.87434
Cars	1.48485	8.70993	6.1889	2.0847e-05	0.000519737	2.86166
Tacc2	1.37318	12.6316	6.18511	2.09837e-05	0.000521946	2.85505
Olfr139	-1.51027	3.82992	-6.18199	2.10973e-05	0.000522419	2.84958
Mef2d	1.30669	10.8941	6.18194	2.10991e-05	0.000522419	2.8495
Krtap4-13	-1.47561	3.84441	-6.17795	2.12452e-05	0.00052484	2.84251
1700003E16Rik	-1.4856	3.57919	-6.176	2.13169e-05	0.000525413	2.83911
Srgn	1.45066	9.28855	6.16935	2.15634e-05	0.000530285	2.82747
Wfdc15a	-1.54532	6.24434	-6.16223	2.18311e-05	0.000535652	2.81498
Ly9	-1.38636	3.15806	-6.15919	2.19462e-05	0.00053628	2.80966
Wap	-1.67321	4.0165	-6.15838	2.19771e-05	0.00053628	2.80824
Tmem158	1.38637	7.68952	6.15752	2.20097e-05	0.00053628	2.80674
2210011G09Rik	-1.40936	7.03967	-6.15635	2.20545e-05	0.00053628	2.80468
Olfr60	-1.6439	5.25332	-6.15033	2.22858e-05	0.000540146	2.79412
Pnpla5	-1.46744	4.30621	-6.14864	2.2351e-05	0.000540146	2.79116
Pppde1	1.48964	6.70238	6.14833	2.23629e-05	0.000540146	2.79062
Lhfpl4	-1.29041	4.56922	-6.14492	2.24955e-05	0.000542143	2.78464
Rhob	2.04722	8.87014	6.14149	2.263e-05	0.000542228	2.77861
AI848100	1.67383	7.09037	6.14144	2.26319e-05	0.000542228	2.77852
Slc2a1	1.45897	10.8084	6.14072	2.26602e-05	0.000542228	2.77726
Map4k4	1.77385	7.52144	6.13973	2.26991e-05	0.000542228	2.77552
Evc2	-1.38225	3.98447	-6.13704	2.28051e-05	0.000543564	2.7708
Kif5a	1.37214	5.97339	6.134	2.29257e-05	0.000545239	2.76547
2210416O15Rik	1.56204	5.23162	6.13216	2.2999e-05	0.000545785	2.76224
Plekho1	1.28388	10.0362	6.12842	2.31488e-05	0.000546486	2.75567
Serpina3g	2.00116	7.16596	6.12808	2.31627e-05	0.000546486	2.75506
Cd53	1.75363	4.46361	6.12766	2.31797e-05	0.000546486	2.75432
AW552889	-1.39207	4.54178	-6.12322	2.33588e-05	0.000549514	2.74653
Gsg2	-1.75415	4.6038	-6.12082	2.34564e-05	0.000549703	2.7423
Slc38a2	1.68795	4.40447	6.12053	2.34682e-05	0.000549703	2.7418
Tspan18	-1.49648	7.82322	-6.11905	2.35288e-05	0.000549934	2.73919
Hivep2	2.22563	6.53733	6.1024	2.42198e-05	0.000564868	2.70989
D330045A20Rik	-1.68987	4.81971	-6.0977	2.44188e-05	0.000566987	2.70161
9030607L20Rik	1.48913	6.08455	6.09761	2.44227e-05	0.000566987	2.70145
Tmie	-1.48684	6.44553	-6.09655	2.44675e-05	0.000566987	2.69959
Ralgds	1.37983	9.38412	6.07755	2.52907e-05	0.000584814	2.6661
B4galt6	2.04027	7.53351	6.07589	2.53641e-05	0.000585263	2.66317
Samd5	1.59509	3.48337	6.07086	2.55875e-05	0.000588599	2.65429
Pappa	1.4304	7.47493	6.0702	2.56172e-05	0.000588599	2.65312
Eif6	1.57216	9.24256	6.05802	2.61676e-05	0.000598822	2.6316
AI118078	-1.39508	5.21666	-6.05605	2.62575e-05	0.000598822	2.62813
Lhx4	-1.46166	5.05169	-6.0556	2.62782e-05	0.000598822	2.62733
Slc19a2	1.5105	9.47643	6.0555	2.6283e-05	0.000598822	2.62715
Cdsn	-1.36722	3.09427	-6.05372	2.63645e-05	0.00059942	2.62401
Zfp521	-2.10655	3.6468	-6.05048	2.65145e-05	0.000601569	2.61827
Folr2	-1.38282	7.25462	-6.04704	2.66742e-05	0.000601992	2.61219
Gm10229	-1.46402	4.35652	-6.04649	2.66996e-05	0.000601992	2.61123
Mthfsd	-1.59399	5.81865	-6.04649	2.66997e-05	0.000601992	2.61122
Acot9	1.48572	9.77999	6.04491	2.67738e-05	0.00060241	2.60842
Phactr1	1.32231	8.54346	6.04178	2.69206e-05	0.000604459	2.60289
Olfr1122	-1.48921	4.40214	-6.02443	2.77502e-05	0.000621799	2.57217
Mfsd7b	1.46773	8.70814	6.021	2.79169e-05	0.000624246	2.5661
4930563D23Rik	-1.48634	5.40492	-6.01255	2.83336e-05	0.000632259	2.55111
Zfp59	-1.22274	3.99236	-6.01042	2.84393e-05	0.000633315	2.54734
2010109K11Rik	1.7345	7.43433	5.99865	2.90322e-05	0.000645193	2.52645
Olfr225	-1.49266	4.70497	-5.98306	2.98375e-05	0.000661733	2.49876
Gm5766	-1.26867	9.23787	-5.9813	2.99301e-05	0.000662432	2.49563
Dnajb4	1.55094	9.51709	5.97903	3.00498e-05	0.000663727	2.49159
Rasgrp2	-1.24761	7.17618	-5.97638	3.01899e-05	0.000665466	2.48688
Rfx4	-1.52859	4.74046	-5.97047	3.05052e-05	0.000671052	2.47636
Olfr128	-1.28418	4.40137	-5.96213	3.09559e-05	0.000678757	2.46152
A930004D18Rik	-1.65533	5.09282	-5.96099	3.1018e-05	0.000678757	2.45949
Osbpl10	1.32844	9.24532	5.96053	3.10432e-05	0.000678757	2.45866
Tmem169	-1.9197	4.2816	-5.94507	3.18994e-05	0.000696074	2.43113
Narf	-1.5397	5.80245	-5.94075	3.21432e-05	0.000699896	2.42342
Il1r1	1.65373	7.57604	5.93905	3.22398e-05	0.000699896	2.42038
Kcnk12	-1.88735	3.37698	-5.93855	3.22682e-05	0.000699896	2.41949
8430406I07Rik	-1.23306	7.66377	-5.93178	3.26558e-05	0.000706892	2.40741
Tnc	2.70413	6.53528	5.93028	3.27423e-05	0.000707352	2.40473
Apobr	1.55023	5.18659	5.92807	3.28702e-05	0.000708703	2.40078
Sepsecs	-1.46518	3.26031	-5.92205	3.3221e-05	0.000713666	2.39004
Sh3bgr	-1.48856	3.24768	-5.92112	3.32756e-05	0.000713666	2.38838
Gnl3	1.63246	8.52739	5.92074	3.32979e-05	0.000713666	2.3877
4933406C10Rik	-1.96477	5.41107	-5.91753	3.34868e-05	0.000716052	2.38197
1110034G24Rik	-1.33603	6.63045	-5.91487	3.36445e-05	0.000716052	2.37722
Jun	1.81582	8.83168	5.91365	3.37172e-05	0.000716052	2.37503
Tnip2	1.59328	8.02463	5.9134	3.37321e-05	0.000716052	2.37459
Hdhd3	-1.39022	7.71451	-5.91328	3.37393e-05	0.000716052	2.37437
Tnip1	1.49755	9.02002	5.90758	3.40803e-05	0.000721136	2.36419
Lrrc31	-1.52579	3.33824	-5.90706	3.41118e-05	0.000721136	2.36325
Tmem173	1.47326	7.06596	5.90225	3.44031e-05	0.000725878	2.35465
Rnf152	-1.29319	7.84571	-5.89947	3.45724e-05	0.000726562	2.34968
Gnpda1	-1.70463	9.56821	-5.89926	3.45851e-05	0.000726562	2.34931
Mpp3	1.64958	5.2212	5.89843	3.46365e-05	0.000726562	2.34781
2310057N15Rik	-1.38262	4.4087	-5.89276	3.49851e-05	0.000732459	2.33767
Fam55d	-1.58496	4.03401	-5.89018	3.51452e-05	0.000734392	2.33305
Bpifb9a	-1.41843	3.80867	-5.88901	3.52182e-05	0.000734503	2.33095
Ctdp1	1.66762	6.98079	5.88192	3.5663e-05	0.000742351	2.31825
Mmd	1.44574	7.78111	5.87864	3.58706e-05	0.000745242	2.31237
Ldb3	-1.46997	5.36437	-5.87476	3.6118e-05	0.000748617	2.30541
Gm10664	-1.82652	7.97775	-5.87393	3.61711e-05	0.000748617	2.30393
Epyc	-1.37421	3.26946	-5.8681	3.65462e-05	0.000754229	2.29348
Prlr	-1.84247	3.81684	-5.86756	3.65813e-05	0.000754229	2.29251
Tssk5	-1.39031	5.49128	-5.86212	3.69356e-05	0.000759133	2.28276
Pgm1	1.68211	7.37868	5.86176	3.69592e-05	0.000759133	2.28211
Bglap	1.28971	5.35488	5.85994	3.70786e-05	0.000760147	2.27885
Mkks	-1.37944	6.84059	-5.85648	3.73069e-05	0.000761106	2.27264
Fam101a	-1.91107	5.23611	-5.85636	3.73149e-05	0.000761106	2.27242
Olfr812	-1.48652	4.46959	-5.85604	3.73359e-05	0.000761106	2.27185
Gm5622	1.56814	4.1124	5.85382	3.74836e-05	0.000762683	2.26785
Paqr6	-1.44963	4.52869	-5.84781	3.78853e-05	0.000769411	2.25706
Gm15545	-1.6008	3.83823	-5.84561	3.80335e-05	0.00077008	2.25311
Smad1	1.35352	9.57164	5.84457	3.81041e-05	0.00077008	2.25123
Entpd1	1.47168	6.0277	5.84417	3.81312e-05	0.00077008	2.25051
Zyx	1.39952	11.5787	5.83983	3.84258e-05	0.000774587	2.24272
Cpne5	-1.34183	6.27163	-5.83785	3.85613e-05	0.000775876	2.23916
Ttc9c	-1.30767	5.65193	-5.83467	3.87796e-05	0.000778583	2.23345
Tnp1	-1.23601	6.45055	-5.83381	3.88394e-05	0.000778583	2.23189
Ercc1	1.64027	9.03039	5.83206	3.89602e-05	0.000779563	2.22875
Rps6ka3	1.69375	7.04393	5.81212	4.03667e-05	0.000806219	2.19285
Prss3	-1.40906	4.77733	-5.80893	4.05962e-05	0.000808281	2.18712
1700105P06Rik	-1.65483	3.52539	-5.80862	4.0619e-05	0.000808281	2.18655
Duox1	-1.39459	7.2132	-5.80658	4.07664e-05	0.000808957	2.18288
Scgb1a1	-1.77182	4.40171	-5.80609	4.08021e-05	0.000808957	2.18199
Taf1d	1.29241	7.53576	5.80011	4.12391e-05	0.000814674	2.17121
Fam110c	1.68271	6.67356	5.79872	4.13414e-05	0.000814674	2.16871
Lyrm7	-1.5235	3.26736	-5.79699	4.14692e-05	0.000814674	2.16558
Bsnd	-1.65453	6.40918	-5.79628	4.15212e-05	0.000814674	2.16431
Klf3	1.75948	7.65185	5.79569	4.15649e-05	0.000814674	2.16325
Rock2	2.18562	4.90493	5.79545	4.15832e-05	0.000814674	2.1628
Akap2	1.80021	8.29737	5.795	4.16164e-05	0.000814674	2.162
Grhl1	1.69434	4.34876	5.79349	4.17281e-05	0.000815391	2.15928
Duoxa1	-1.37548	3.48982	-5.78994	4.19933e-05	0.000819097	2.15287
Nupr1	1.96492	9.30048	5.78483	4.23777e-05	0.00082511	2.14365
Sema3f	1.45452	6.58881	5.78116	4.26563e-05	0.000829045	2.13702
Dlx6as2	-1.38005	6.33475	-5.77822	4.28808e-05	0.000831918	2.1317
Sun2	1.26755	10.7172	5.77516	4.31152e-05	0.000834972	2.12619
Olfr1459	-1.31151	4.43381	-5.77174	4.33797e-05	0.000837507	2.12
Clca1	1.73318	6.11719	5.77147	4.34006e-05	0.000837507	2.11951
Prop1	-1.32732	4.69291	-5.7664	4.37951e-05	0.00084362	2.11035
Sox7	1.57038	5.89438	5.76466	4.3931e-05	0.000844737	2.10722
Rrp1b	1.92464	5.44269	5.7581	4.44491e-05	0.000853187	2.09535
2410004P03Rik	-1.2783	7.24094	-5.75707	4.4531e-05	0.000853249	2.09349
Prex2	-1.40908	3.57576	-5.75351	4.48151e-05	0.000857178	2.08705
LOC639910	-1.57936	4.77051	-5.75027	4.50761e-05	0.000860651	2.08118
1700007K13Rik	-1.28051	4.59119	-5.74844	4.52236e-05	0.00086195	2.07787
Mmd2	-1.50952	3.25348	-5.74545	4.54665e-05	0.000865059	2.07245
Slc12a4	1.46119	8.78121	5.74124	4.58095e-05	0.00087006	2.06484
Vpreb1	-1.43947	6.35692	-5.74024	4.58918e-05	0.000870098	2.06303
Tbc1d2	-1.28511	5.59005	-5.73344	4.64538e-05	0.000879216	2.05071
Kcnk1	1.52541	10.5396	5.73161	4.66064e-05	0.00087937	2.04739
1700020C07Rik	-1.4337	3.91649	-5.7314	4.66241e-05	0.00087937	2.047
Zkscan2	-1.4911	3.51375	-5.72618	4.70624e-05	0.000886097	2.03753
Fzd1	-1.60726	8.83172	-5.72424	4.72257e-05	0.000887631	2.03403
2310042D19Rik	-1.67383	5.47372	-5.72227	4.7393e-05	0.000889058	2.03045
Zbtb12	-1.23222	7.15089	-5.72141	4.74656e-05	0.000889058	2.0289
Ctla2b	1.61258	7.41556	5.7162	4.79115e-05	0.000895863	2.01944
BC060267	-1.57335	5.67608	-5.71396	4.8104e-05	0.000897245	2.01538
Dmbx1	-1.28492	5.04443	-5.71342	4.81509e-05	0.000897245	2.0144
Cdkl1	-1.4654	8.44462	-5.71001	4.84461e-05	0.000901197	2.00821
Rab19	-1.35287	6.25374	-5.70257	4.90976e-05	0.000911752	1.99469
Mast4	1.74979	7.68075	5.70134	4.9206e-05	0.000912033	1.99246
Olfr1316	-1.18064	4.33037	-5.70049	4.92809e-05	0.000912033	1.99092
Zfp536	-1.29887	3.67295	-5.69649	4.9636e-05	0.000916665	1.98365
Cdt1	1.24849	8.73784	5.69542	4.97313e-05	0.000916665	1.98171
Pfkfb4	1.28053	9.00696	5.69395	4.98629e-05	0.000916665	1.97904
Cyp3a13	2.14048	3.96118	5.69388	4.98693e-05	0.000916665	1.97891
Gatm	-1.45936	12.011	-5.69176	5.00597e-05	0.000918609	1.97505
Lrrc8c	1.6078	5.10311	5.6906	5.0164e-05	0.000918966	1.97295
Adra1d	-1.28915	5.94064	-5.68499	5.06727e-05	0.000925631	1.96274
Rasgrp3	-1.43521	5.86961	-5.68434	5.07316e-05	0.000925631	1.96156
Ifi204	2.02786	7.6546	5.68292	5.08608e-05	0.000925631	1.95899
Gulp1	-1.35869	6.12209	-5.6821	5.09363e-05	0.000925631	1.95749
Slc1a6	-1.20728	3.66987	-5.6819	5.09545e-05	0.000925631	1.95712
Tgds	-1.20701	6.4756	-5.67698	5.14077e-05	0.000931201	1.94816
Chst11	1.29068	5.17818	5.67632	5.1468e-05	0.000931201	1.94698
Alppl2	-1.29792	4.7239	-5.67464	5.16239e-05	0.000931201	1.94392
Gast	-1.25531	4.94374	-5.6741	5.16747e-05	0.000931201	1.94292
Nxph4	-1.32778	7.54173	-5.67393	5.16905e-05	0.000931201	1.94261
Krt19	3.07656	7.51872	5.67196	5.18733e-05	0.000932945	1.93904
Fras1	-1.26235	7.09253	-5.66106	5.29014e-05	0.000948664	1.91918
Insm2	-1.24208	2.80578	-5.66084	5.29222e-05	0.000948664	1.91878
Crlf2	1.19347	9.11735	5.65621	5.33652e-05	0.000955026	1.91035
Olfr29-ps1	-1.72192	3.57716	-5.65234	5.37391e-05	0.000960133	1.90328
Zfp30	-1.46542	6.13321	-5.65096	5.38728e-05	0.000960937	1.90077
Calca	1.28524	6.57059	5.65004	5.39618e-05	0.000960946	1.8991
Stmn4	-1.40101	4.42783	-5.64822	5.41396e-05	0.000962531	1.89577
Stk40	1.97486	6.68475	5.6438	5.4572e-05	0.00096863	1.88772
LOC100503001	-1.9538	4.13959	-5.63935	5.50123e-05	0.000974394	1.87959
Camk2n2	1.42693	8.71564	5.6387	5.50764e-05	0.000974394	1.87841
Lamc2	1.63704	8.73912	5.63626	5.53194e-05	0.000977099	1.87396
Wdr67	-1.67171	4.04177	-5.62677	5.62749e-05	0.00099236	1.85663
Angptl7	1.65886	7.68677	5.62572	5.63814e-05	0.000992623	1.85472
5730559C18Rik	1.59013	5.71906	5.61601	5.73796e-05	0.00100856	1.83696
Clrn3	1.3541	10.601	5.61226	5.77694e-05	0.00101377	1.83011
Olfr123	-1.44559	4.06341	-5.59804	5.92734e-05	0.00103848	1.8041
Gnl2	1.24136	9.83154	5.59646	5.94434e-05	0.00103978	1.8012
5330426P16Rik	1.79277	3.39683	5.58611	6.05679e-05	0.00105774	1.78224
Ywhah	1.21275	11.4763	5.58225	6.09925e-05	0.00106178	1.77517
Anks1b	1.21092	4.71463	5.58223	6.09949e-05	0.00106178	1.77514
Zfp93	-1.25809	6.77482	-5.58035	6.12031e-05	0.0010637	1.77169
AY074887	-1.46381	4.76603	-5.57614	6.16715e-05	0.00107012	1.76397
H2afb1	-1.24709	4.66355	-5.57085	6.22659e-05	0.00107871	1.75427
Gapdhs	-1.62365	3.41403	-5.56475	6.29575e-05	0.00108895	1.74309
Zfp467	-1.66509	6.54574	-5.56318	6.31371e-05	0.00109032	1.74021
D230015J17Rik	1.62867	5.51837	5.55795	6.37399e-05	0.00109822	1.7306
Tbkbp1	-1.18712	4.96927	-5.55745	6.3797e-05	0.00109822	1.72969
Ctsc	1.27747	8.57386	5.55232	6.43943e-05	0.00110549	1.72026
Zfp879	-1.36442	4.20301	-5.55151	6.44895e-05	0.00110549	1.71877
Pold1	-1.40759	6.82435	-5.5512	6.4525e-05	0.00110549	1.71821
...2	-1.41262	5.43403	-5.5483	6.48658e-05	0.00110957	1.71288
BC065397	-1.42483	5.22313	-5.54413	6.53589e-05	0.00111582	1.70522
Flt3l	-1.50673	4.36858	-5.54347	6.54369e-05	0.00111582	1.70402
Gm14420	-1.47127	5.31303	-5.54258	6.55434e-05	0.00111588	1.70237
Tbc1d4	-1.22746	4.0571	-5.53841	6.60418e-05	0.00112261	1.69471
Ctla2a	1.66978	7.83155	5.53705	6.62053e-05	0.00112363	1.6922
Itga5	2.47547	6.06745	5.53545	6.63983e-05	0.00112412	1.68926
Olfr339	-1.57128	4.83279	-5.53509	6.64418e-05	0.00112412	1.6886
Atf6	1.21945	8.67515	5.53045	6.70043e-05	0.00112912	1.68007
Olfr744	-1.3461	7.72943	-5.52993	6.70674e-05	0.00112912	1.67912
0610007L01Rik	1.153	10.4208	5.52886	6.71976e-05	0.00112912	1.67715
Pdxp	-1.49547	3.37072	-5.52847	6.72465e-05	0.00112912	1.67642
Tert	-1.34122	6.26376	-5.52793	6.73124e-05	0.00112912	1.67543
Odf4	-1.28691	6.00951	-5.52752	6.7362e-05	0.00112912	1.67468
Rgs2	1.26221	10.4705	5.52456	6.77256e-05	0.00113346	1.66924
Robo4	1.3221	10.6048	5.52086	6.81838e-05	0.00113937	1.66242
E130304I02Rik	-1.43844	3.33307	-5.51818	6.8517e-05	0.00114191	1.65748
Stk17b	1.35444	7.16824	5.51794	6.85463e-05	0.00114191	1.65705
Adamts15	-1.56749	7.62781	-5.51576	6.88185e-05	0.00114469	1.65304
3110007F17Rik	-1.50608	3.65499	-5.51379	6.90662e-05	0.00114705	1.64941
Dusp1	1.81261	11.2892	5.51119	6.93937e-05	0.00115073	1.64462
Eml6	-1.42605	4.31769	-5.50877	6.97006e-05	0.00115266	1.64016
Car1	-1.19376	5.60199	-5.5086	6.97227e-05	0.00115266	1.63984
Baz1a	1.20189	8.84462	5.50506	7.01732e-05	0.00115712	1.63332
Hist2h3c1	1.37506	12.3072	5.5048	7.02062e-05	0.00115712	1.63285
Impact	1.22511	9.61973	5.50317	7.04148e-05	0.0011588	1.62984
Six5	-1.67117	6.20209	-5.50105	7.06873e-05	0.0011605	1.62594
Cd22	-1.34155	2.86566	-5.50041	7.07703e-05	0.0011605	1.62475
BC010981	1.13059	7.10507	5.49987	7.08393e-05	0.0011605	1.62376
Fat3	-1.4428	3.53291	-5.49719	7.1187e-05	0.00116367	1.61881
En2	-1.12228	4.21765	-5.49672	7.12472e-05	0.00116367	1.61796
Foxi2	-1.28192	4.24739	-5.49498	7.1474e-05	0.00116562	1.61474
9230110F15Rik	-1.29285	5.02849	-5.49064	7.20419e-05	0.00117311	1.60674
Tuba1a	1.26267	9.88086	5.48977	7.21557e-05	0.00117321	1.60514
Gm2740	-1.27103	3.96443	-5.48794	7.23977e-05	0.0011741	1.60175
Dyrk3	1.44977	6.0523	5.48772	7.24273e-05	0.0011741	1.60134
Slc36a1	-1.51428	9.25271	-5.47524	7.40945e-05	0.00119895	1.57832
Hspa4	-1.72959	6.86356	-5.47461	7.4181e-05	0.00119895	1.57714
Fam25c	1.34894	7.48319	5.46733	7.51732e-05	0.00121317	1.5637
2610027H17Rik	1.33116	7.55069	5.46059	7.61051e-05	0.00122486	1.55124
Zfp667	-1.31513	4.41888	-5.46046	7.61234e-05	0.00122486	1.55099
Slc25a32	1.28387	7.55202	5.45718	7.6581e-05	0.0012304	1.54493
St6gal2	-1.45613	3.77186	-5.45233	7.72629e-05	0.00123952	1.53597
Fam181b	-1.43088	3.88726	-5.45099	7.74521e-05	0.00124072	1.53349
Mdh1b	-1.2632	4.24851	-5.44829	7.78361e-05	0.00124503	1.52849
Herpud1	1.28174	13.3321	5.44648	7.80946e-05	0.00124578	1.52514
Cenpj	-1.34725	6.47832	-5.44635	7.81127e-05	0.00124578	1.5249
Tmem59l	-1.19184	6.43802	-5.44453	7.83725e-05	0.00124809	1.52154
1700026L06Rik	-1.66778	3.98523	-5.43908	7.91583e-05	0.00125876	1.51145
Tubb2a	1.93001	6.60609	5.43621	7.95761e-05	0.00126355	1.50613
4930523C07Rik	1.89745	5.72314	5.43216	8.01675e-05	0.00127108	1.49864
1700013G24Rik	-1.23202	3.65792	-5.4307	8.03831e-05	0.00127264	1.49592
0610009K14Rik	1.69055	7.35563	5.42974	8.05242e-05	0.00127301	1.49415
Fam107b	1.78386	8.87923	5.4287	8.06778e-05	0.00127358	1.49222
Ptprk	-1.3208	8.06639	-5.42727	8.08891e-05	0.00127506	1.48958
Lyzl4	-1.46768	4.506	-5.42491	8.12395e-05	0.00127873	1.48521
Hspa12a	-1.48034	6.12553	-5.42009	8.19615e-05	0.00128822	1.47626
Ifna2	-1.51265	4.38583	-5.4186	8.21857e-05	0.00128988	1.4735
Gm14326	-1.58522	6.91254	-5.41453	8.28006e-05	0.00129765	1.46596
Zfp36l1	1.31072	11.3471	5.41196	8.31915e-05	0.00130189	1.46119
Klk11	-1.24741	3.67569	-5.40717	8.39253e-05	0.00131148	1.45231
Rbm12b	-1.52297	4.77096	-5.40634	8.40543e-05	0.00131161	1.45076
Vmn1r201	-1.30945	6.39243	-5.40464	8.4316e-05	0.0013138	1.44762
6230427J02Rik	-1.33264	4.28865	-5.40186	8.47476e-05	0.00131863	1.44245
Klk10	-1.12843	4.35018	-5.39806	8.53416e-05	0.00132365	1.43539
A530099J19Rik	-1.58737	3.23547	-5.39788	8.53702e-05	0.00132365	1.43505
Frmd4b	1.63995	10.1019	5.39746	8.5436e-05	0.00132365	1.43427
Ell2	1.37389	9.65062	5.39328	8.6093e-05	0.00133192	1.42652
Lce1l	-1.39086	5.48979	-5.38946	8.67007e-05	0.00133941	1.41941
Plcd1	1.38089	8.73196	5.38467	8.7466e-05	0.00134827	1.41052
Plcxd2	1.43832	4.17847	5.38432	8.75224e-05	0.00134827	1.40987
Cxx1c	-1.38613	5.64481	-5.37834	8.84895e-05	0.00136123	1.39876
2700007P21Rik	1.3455	6.0515	5.37706	8.86993e-05	0.00136211	1.39636
2410017I17Rik	-1.18432	5.7639	-5.37641	8.88042e-05	0.00136211	1.39517
Cd5	-1.17201	5.43387	-5.37515	8.9011e-05	0.00136211	1.39282
Pole2	-1.13456	3.82123	-5.37492	8.90491e-05	0.00136211	1.39238
Ccdc21	1.99279	8.20314	5.36936	8.9964e-05	0.00137417	1.38205
Gpr116	1.29027	7.6484	5.36578	9.05576e-05	0.00138129	1.3754
Ido2	-1.39888	7.36284	-5.36492	9.07014e-05	0.00138154	1.37379
1700016M24Rik	-1.28641	3.79966	-5.36159	9.12588e-05	0.00138808	1.3676
Trmt61a	1.52808	7.14266	5.36059	9.14272e-05	0.0013887	1.36573
Sema6d	1.38206	6.10649	5.35263	9.27783e-05	0.00140725	1.3509
Gpr173	-1.29655	5.08194	-5.34706	9.37341e-05	0.00141976	1.34054
Rims1	-1.50024	3.23003	-5.34562	9.39835e-05	0.00142155	1.33785
Cpb1	-1.31502	3.63051	-5.34438	9.41986e-05	0.00142282	1.33554
Cep57l1	-1.38779	5.30241	-5.34008	9.49479e-05	0.00143084	1.32753
Nop56	1.10694	9.82342	5.33919	9.51043e-05	0.00143084	1.32587
Mtnr1b	-1.17049	4.25209	-5.33907	9.51251e-05	0.00143084	1.32564
Gabbr2	-1.27679	6.33276	-5.33819	9.52795e-05	0.00143094	1.324
Elf3	1.80227	8.00641	5.33753	9.5396e-05	0.00143094	1.32277
Atg4d	-1.20762	8.47969	-5.3365	9.55767e-05	0.00143167	1.32086
Snhg1	1.58322	4.87214	5.32803	9.70835e-05	0.00145223	1.30504
1700020N15Rik	-1.57794	4.70538	-5.32225	9.81234e-05	0.00146306	1.29427
Fabp1	-1.11803	4.50016	-5.32124	9.83063e-05	0.00146306	1.29239
Olfr1153	-1.13841	8.56659	-5.32108	9.83369e-05	0.00146306	1.29207
Rgs16	1.65558	5.48942	5.32102	9.83467e-05	0.00146306	1.29197
Adat1	-1.14649	5.29691	-5.31862	9.87839e-05	0.00146511	1.28749
Ddo	-1.19566	7.85442	-5.31834	9.88359e-05	0.00146511	1.28695
Sgsm1	-1.51667	4.84321	-5.31804	9.88902e-05	0.00146511	1.2864
Clcnkb	-1.14537	6.99871	-5.31512	9.94245e-05	0.00147102	1.28095
Fam123b	-1.19325	5.97775	-5.31339	9.97423e-05	0.00147371	1.27773
Hbq1b	-1.26927	4.18964	-5.3104	0.000100295	0.00147987	1.27214
B430306N03Rik	-1.27519	3.21817	-5.30488	0.000101323	0.00149301	1.26182
A830093I24Rik	-1.26018	3.22063	-5.30087	0.000102077	0.00150065	1.25434
Scd3	-1.29097	4.53052	-5.30065	0.000102119	0.00150065	1.25392
Tpsb2	-1.40937	3.36517	-5.29987	0.000102267	0.0015008	1.25245
2210012G02Rik	-1.57671	5.09369	-5.29635	0.000102934	0.00150855	1.24588
Map3k14	1.38136	8.70861	5.2931	0.000103556	0.0015156	1.2398
Ccna2	-1.18701	5.24718	-5.2885	0.00010444	0.00152648	1.2312
Bcar1	1.39709	10.9561	5.28572	0.000104979	0.0015323	1.22599
Ip6k2	1.10086	9.95881	5.28358	0.000105397	0.00153632	1.22198
Fancg	-1.21651	6.29186	-5.28271	0.000105565	0.00153672	1.22037
Cflar	1.59244	8.92812	5.27835	0.000106421	0.00154564	1.2122
Jam2	1.57961	5.1855	5.27814	0.000106463	0.00154564	1.21181
Nufip1	1.10194	8.91842	5.27651	0.000106785	0.00154824	1.20875
Zfp41	-1.42707	5.61618	-5.27561	0.000106963	0.00154875	1.20707
Kif26b	1.63609	4.81318	5.27475	0.000107133	0.00154915	1.20546
9430008C03Rik	1.22231	8.70514	5.27271	0.000107539	0.00155294	1.20164
Speer5-ps1	2.60209	5.26819	5.26664	0.000108755	0.00156715	1.19028
Sh3rf1	1.41029	6.91679	5.26636	0.000108812	0.00156715	1.18975
Krt23	2.24204	7.11023	5.26212	0.00010967	0.00157741	1.18181
Fign	-1.30265	5.56135	-5.26062	0.000109976	0.00157973	1.17899
Hcn3	-1.25056	3.57427	-5.25679	0.00011076	0.00158888	1.17181
Gtf3c6	-1.0814	7.78454	-5.25154	0.000111844	0.00160232	1.16196
Npc1	1.43821	7.10813	5.24853	0.00011247	0.00160916	1.15632
Sytl4	-1.1173	5.11848	-5.24538	0.00011313	0.00161646	1.15041
Nop58	1.18116	8.94343	5.24409	0.000113401	0.0016182	1.14799
2022-03-06	1.20127	9.15034	5.2433	0.000113567	0.00161844	1.14651
Itga6	1.50031	10.3843	5.24191	0.000113861	0.00162051	1.1439
Dnahc11	-1.62642	4.20497	-5.23941	0.00011439	0.0016259	1.13922
Inf2	1.4467	7.62009	5.23547	0.00011523	0.00163569	1.13182
Mypop	-1.48303	5.47981	-5.23321	0.000115716	0.00164044	1.12757
Phf13	1.12563	8.8727	5.23236	0.000115899	0.0016409	1.12597
Crygd	-1.17356	5.37854	-5.2299	0.000116428	0.00164412	1.12137
AI426330	-1.19593	6.00852	-5.2292	0.000116582	0.00164412	1.12004
Fnip2	1.45788	10.1111	5.22858	0.000116716	0.00164412	1.11887
Fancd2	-1.24755	3.62642	-5.2285	0.000116733	0.00164412	1.11872
5930434B04Rik	-1.2364	4.73504	-5.22587	0.000117305	0.00164962	1.11379
Olfr661	-1.27616	4.5174	-5.2253	0.000117428	0.00164962	1.11272
Bcl2l1	1.67856	6.24682	5.22122	0.000118323	0.00166004	1.10505
2310058N22Rik	1.42007	6.09088	5.2196	0.00011868	0.00166122	1.10201
Il1b	2.08874	5.11859	5.21945	0.000118713	0.00166122	1.10173
Tff1	-1.09554	5.61002	-5.21628	0.000119415	0.00166888	1.09577
2810474O19Rik	1.33661	10.0655	5.21351	0.000120031	0.00167534	1.09057
Pclo	-1.22984	5.88883	-5.2119	0.000120391	0.00167631	1.08754
Gm19888	-1.23644	3.85279	-5.21182	0.00012041	0.00167631	1.08738
Tcf15	-1.32571	4.94253	-5.20969	0.000120889	0.00168082	1.08337
Tinagl1	1.95155	7.51301	5.20777	0.000121321	0.00168467	1.07976
S100a3	-1.17945	5.31353	-5.20668	0.000121568	0.00168594	1.07771
Tspyl4	-1.23376	7.49845	-5.20476	0.000122002	0.00168979	1.07411
2810006K23Rik	-1.3184	4.67339	-5.202	0.000122631	0.00169634	1.06891
Pdxk-ps	1.54695	5.79747	5.19856	0.00012342	0.0017041	1.06243
Fabp7	-1.46219	6.95247	-5.19818	0.000123506	0.0017041	1.06173
1700048O20Rik	-1.12155	3.83804	-5.18858	0.000125735	0.00173266	1.04365
Fam46b	1.82482	8.06249	5.18492	0.000126596	0.00174229	1.03676
Veph1	-1.36129	5.54844	-5.18049	0.000127646	0.00175452	1.02841
Tbc1d15	1.34528	9.07526	5.17865	0.000128084	0.00175789	1.02495
Olfr32	-1.13168	3.63061	-5.17776	0.000128297	0.00175789	1.02327
4933432I09Rik	-1.27132	5.60309	-5.17743	0.000128377	0.00175789	1.02264
D14Abb1e	-1.04982	6.22709	-5.17454	0.000129071	0.00176517	1.01719
Zswim3	-1.56177	4.7956	-5.16744	0.000130792	0.00178645	1.00381
Arf6	1.45993	10.5187	5.16164	0.000132214	0.0018036	0.992882
Hist2h2be	-1.35015	6.05717	-5.16075	0.000132435	0.00180435	0.991196
Olfr430	-1.09168	7.47601	-5.15876	0.000132929	0.00180881	0.987433
Pf4	1.5579	6.06264	5.15273	0.000134433	0.00182374	0.976066
Wdr78	-1.24596	6.70312	-5.15264	0.000134456	0.00182374	0.975897
Ints3	-1.10118	7.69382	-5.15191	0.000134641	0.00182374	0.974509
Slco4a1	1.6907	9.03045	5.15167	0.000134699	0.00182374	0.974069
Atp1a4	-1.17468	3.55938	-5.14869	0.000135453	0.00183165	0.968434
Akap17b	-1.35924	3.43762	-5.14648	0.000136014	0.00183574	0.964258
Hcn4	-1.3176	5.14749	-5.14617	0.000136093	0.00183574	0.963669
6030499A19Rik	1.23634	8.70189	5.13407	0.000139206	0.00187357	0.940822
Ppp1r18	1.64117	8.05925	5.13393	0.000139244	0.00187357	0.94055
Pds5b	-1.24616	6.29578	-5.12931	0.000140452	0.00188418	0.931824
6430548M08Rik	1.2457	6.29865	5.1278	0.000140848	0.00188418	0.928977
Dennd2a	1.38546	6.51488	5.12775	0.000140863	0.00188418	0.928869
Fry	-1.25137	3.43695	-5.12771	0.000140872	0.00188418	0.928804
Hsd3b1	-1.32659	5.82678	-5.1276	0.000140901	0.00188418	0.928598
5730522E02Rik	-1.20806	5.35096	-5.12679	0.000141115	0.00188471	0.927068
Zfand5	1.21206	9.90195	5.12283	0.000142167	0.00189643	0.919565
C030015A19Rik	-1.13101	4.65477	-5.11645	0.000143875	0.00191686	0.907498
Ern2	-1.16606	3.35147	-5.11313	0.000144771	0.00192643	0.90123
Klf7	1.21068	7.92164	5.11146	0.000145227	0.00192646	0.898053
Gcnt2	1.31662	5.81075	5.11125	0.000145282	0.00192646	0.897667
Ccdc45	-1.3592	5.34395	-5.11091	0.000145376	0.00192646	0.897017
Ahctf1	1.27377	9.06028	5.11051	0.000145484	0.00192646	0.896267
Dock5	1.40811	5.09558	5.10758	0.000146284	0.00193469	0.890726
Olfr353	-1.12953	2.77598	-5.09359	0.000150172	0.0019837	0.864232
Tmem54	-1.22396	5.13051	-5.09184	0.000150665	0.00198551	0.860918
0610012G03Rik	-1.39832	5.14291	-5.09181	0.000150675	0.00198551	0.860852
Mmp28	-2.50477	3.42453	-5.09089	0.000150935	0.00198652	0.85911
Glt25d2	-1.31249	5.73598	-5.08665	0.000152142	0.00199998	0.851068
Nkx6-1	-1.13905	4.95378	-5.0845	0.000152756	0.00200561	0.847004
Tmem80	-1.19711	7.35236	-5.0801	0.000154023	0.00201981	0.838657
Ppp3r1	-1.20616	6.18746	-5.07677	0.000154988	0.00203001	0.832348
1810032O08Rik	1.21069	9.51878	5.07589	0.000155246	0.00203093	0.830671
Xrcc6bp1	-1.11926	7.14177	-5.06805	0.000157549	0.00205858	0.815801
Hrh3	-1.25709	5.22068	-5.06205	0.000159337	0.00207943	0.804407
Fdxacb1	1.14809	7.23674	5.06058	0.000159776	0.00208266	0.801624
Anxa3	1.26451	9.32116	5.05416	0.000161716	0.00210537	0.789437
Mrps25	-1.09831	7.60862	-5.05354	0.000161906	0.00210537	0.788251
Rapsn	-1.45394	4.22594	-5.04981	0.000163047	0.00211621	0.781161
Ttc14	-1.21028	6.52146	-5.04893	0.000163316	0.00211621	0.779499
Klf11	1.41074	7.06715	5.0489	0.000163326	0.00211621	0.779437
Gk2	-1.33745	5.02324	-5.04718	0.000163853	0.00212051	0.77618
Hspa5	1.29031	13.0519	5.0463	0.000164125	0.0021215	0.774506
Dgkd	1.5665	5.30857	5.04531	0.000164433	0.00212295	0.772615
Tyms	-1.13468	3.21169	-5.038	0.000166712	0.00214982	0.758715
Gstm5	1.15287	11.7162	5.03512	0.000167619	0.00215894	0.753241
Blnk	1.24093	10.9319	5.0344	0.000167844	0.00215927	0.751885
Arl4d	-1.80518	6.48024	-5.03363	0.000168089	0.00215967	0.750411
Papd4	1.19706	8.42559	5.03305	0.000168273	0.00215967	0.749304
Cdk5r2	-1.61162	5.89921	-5.0304	0.000169114	0.0021679	0.744272
Fmnl2	1.30047	7.95854	5.0287	0.000169658	0.0021723	0.741032
Rep15	1.20541	6.50439	5.02757	0.000170019	0.00217436	0.738884
2410141K09Rik	-1.0692	5.8137	-5.02669	0.0001703	0.00217539	0.737216
Zc3h12a	1.79523	4.62628	5.02566	0.000170632	0.00217706	0.735253
Tmc8	-1.14957	6.67705	-5.02277	0.000171564	0.00218639	0.729749
Cyp4a12a	1.07927	10.0281	5.01922	0.000172717	0.00219728	0.722992
Bdkrb2	-1.14411	4.04612	-5.01867	0.000172896	0.00219728	0.721945
D130043K22Rik	-1.5907	3.50327	-5.01826	0.000173027	0.00219728	0.721178
Rassf1	1.31366	9.32184	5.01656	0.000173583	0.00220176	0.717942
Cml5	1.53201	9.78147	5.01062	0.000175538	0.00222396	0.706634
Rab3il1	-1.35126	7.08054	-5.00968	0.000175849	0.0022253	0.704847
Egr1	2.955	10.5061	5.00683	0.000176798	0.00223309	0.699412
Fam120b	-1.42739	5.6416	-5.0066	0.000176876	0.00223309	0.698968
Brd2	1.10735	11.9998	5.00324	0.000178001	0.00224467	0.69257
9130023H24Rik	-1.5252	6.08641	-4.99954	0.000179248	0.00225777	0.685523
Gabrb2	-1.24339	4.12093	-4.99431	0.000181026	0.00227752	0.675559
Rrad	1.59961	6.0159	4.99307	0.000181452	0.00228024	0.673184
Cacnb4	-1.1431	5.71079	-4.98526	0.000184149	0.00231146	0.658291
Myo9b	1.12393	10.3653	4.98358	0.000184734	0.00231612	0.655089
Chka	1.7488	9.15757	4.98025	0.000185899	0.00232651	0.648747
Oaf	1.15488	9.2943	4.97999	0.000185992	0.00232651	0.648238
Fam83h	1.12738	9.99403	4.97859	0.000186483	0.00232857	0.645579
5430435G22Rik	1.19126	7.34122	4.97777	0.000186772	0.00232857	0.644016
Vat1	1.5646	8.26093	4.97753	0.000186859	0.00232857	0.643544
9130008F23Rik	1.43355	5.83732	4.97671	0.000187146	0.00232857	0.641995
Cyp2c37	-1.42158	3.30224	-4.97606	0.000187376	0.00232857	0.640757
E130304F04Rik	-1.39299	5.67868	-4.97587	0.000187445	0.00232857	0.640385
St8sia5	-1.33561	4.73908	-4.97525	0.000187664	0.00232863	0.639206
Fam13a	-1.32687	8.91922	-4.97399	0.000188114	0.00233154	0.636789
Slc8a2	-1.27486	4.66423	-4.97219	0.000188755	0.00233682	0.633354
Pi4k2a	1.12443	11.7199	4.9696	0.000189679	0.00234558	0.628427
Atp2b2	-1.52613	4.06179	-4.96759	0.000190402	0.00235184	0.624586
Prune	1.70919	7.63136	4.96263	0.000192199	0.00237133	0.615105
Olfr127	-1.19487	6.15952	-4.95655	0.000194422	0.00239603	0.603501
B230312A22Rik	1.75824	5.42049	4.95217	0.000196043	0.00241326	0.595125
Mcl1	1.07987	11.6153	4.95072	0.000196582	0.00241716	0.59235
Taar4	-1.15122	4.14653	-4.94813	0.000197547	0.00242627	0.587409
Tmem117	-1.12313	7.52478	-4.94723	0.000197885	0.00242767	0.585687
Cttnbp2	-1.19091	6.82218	-4.94594	0.00019837	0.00243087	0.583216
Tmem26	-1.27707	5.04643	-4.93967	0.00020074	0.00245714	0.571232
Mmp11	-1.92803	5.42073	-4.93752	0.000201559	0.00246438	0.567123
Ecel1	-1.18422	5.95747	-4.93425	0.000202811	0.0024769	0.560873
Galr3	-1.06343	6.59691	-4.93296	0.00020331	0.0024802	0.558393
Ptpn12	1.50048	7.97974	4.93112	0.000204018	0.00248604	0.554886
D0H4S114	-2.06684	3.58536	-4.9258	0.00020609	0.00250847	0.544691
Osr1	-1.14664	3.99942	-4.92415	0.000206734	0.00251349	0.54154
BC052040	-1.12807	6.52394	-4.91904	0.000208749	0.00253514	0.531756
5830407P18Rik	1.45038	5.32033	4.91668	0.000209686	0.00254368	0.527235
Rhbdl1	-1.08501	6.96799	-4.91586	0.000210014	0.0025448	0.525662
P2rx5	1.43512	7.40684	4.91365	0.000210893	0.00255261	0.521445
Slc25a25	1.68329	11.1875	4.91242	0.000211386	0.00255572	0.519089
Fam168a	-1.34781	6.00566	-4.90758	0.000213341	0.00257648	0.509804
Ryr3	-1.13934	4.89478	-4.90294	0.000215228	0.00259534	0.500921
Zfp52	1.24135	9.37334	4.90257	0.000215381	0.00259534	0.500202
Zfp345	-1.73822	4.59969	-4.90167	0.000215747	0.00259686	0.498491
Gpha2	-1.09188	6.62186	-4.89436	0.000218766	0.00263029	0.484468
Slc28a3	-1.10587	4.75285	-4.89044	0.000220402	0.00264703	0.476953
Eif2ak3	1.31432	8.57831	4.8884	0.000221256	0.00265434	0.473052
Myo1e	1.4748	4.32146	4.88661	0.000222011	0.00266045	0.469616
Snhg3	1.07961	8.8055	4.88579	0.000222358	0.00266167	0.468043
Banf2	-1.24806	4.26248	-4.88075	0.000224501	0.00268436	0.458366
Pla2g5	-1.26058	8.40262	-4.87989	0.000224868	0.00268579	0.456717
Mitf	-1.54666	5.05155	-4.8793	0.000225119	0.00268583	0.455593
Olfr1270	-1.58562	3.76656	-4.8782	0.000225592	0.00268593	0.453478
Dusp10	2.5244	4.23107	4.8779	0.000225721	0.00268593	0.4529
Slmo1	-1.07895	5.94187	-4.87754	0.000225877	0.00268593	0.452202
1600029O15Rik	-1.12214	9.81547	-4.87698	0.000226118	0.00268593	0.451126
Endou	1.4139	6.04213	4.87235	0.00022812	0.00270674	0.442236
Trpc2	-1.4189	3.45483	-4.86967	0.000229285	0.0027145	0.4371
Ltb	-1.13131	5.79538	-4.86852	0.000229789	0.0027145	0.434884
Sec24d	1.20592	8.3138	4.86844	0.000229823	0.0027145	0.434736
Kdelc1	-1.159	6.37885	-4.8673	0.00023032	0.0027145	0.432558
Speer2	-1.04896	3.80843	-4.86727	0.000230333	0.0027145	0.432499
Fndc7	-0.998305	4.26473	-4.86682	0.000230534	0.0027145	0.431619
3830431G21Rik	-1.29174	7.22587	-4.86606	0.000230864	0.0027145	0.430178
Cdh5	1.7218	7.31121	4.86604	0.000230875	0.0027145	0.430129
Nrip1	1.2109	9.21886	4.86569	0.000231027	0.0027145	0.429465
Hspa12b	-1.35515	5.85631	-4.86366	0.000231925	0.00272015	0.425551
Gpihbp1	1.09318	9.38385	4.86347	0.000232009	0.00272015	0.425188
Fgf8	-1.12024	4.12371	-4.85745	0.000234682	0.00274776	0.413635
Cited4	1.32756	7.33208	4.85703	0.000234871	0.00274776	0.412824
Sdc1	1.49006	7.19068	4.85343	0.000236488	0.0027637	0.405904
Neurog3	-1.25967	4.27803	-4.84974	0.000238155	0.00278019	0.398818
Tlr2	1.48311	5.72219	4.84548	0.000240097	0.00279985	0.390628
Jak2	1.33239	8.27655	4.84418	0.000240693	0.00280207	0.388129
Iffo1	-1.31681	7.59533	-4.84394	0.000240805	0.00280207	0.387662
Slfn2	1.73023	6.62522	4.83968	0.00024277	0.00282191	0.379464
Tm4sf1	1.47079	10.7014	4.83789	0.0002436	0.00282853	0.376023
Klc1	1.10706	9.06948	4.83709	0.00024397	0.00282979	0.374493
Tmem107	-1.01315	8.28856	-4.83596	0.000244497	0.00283287	0.372318
Cd164l2	-1.19936	6.4854	-4.83479	0.000245042	0.00283393	0.370072
2610030P05Rik	-1.12804	4.38537	-4.83465	0.000245111	0.00283393	0.369789
Got1	1.16713	11.8947	4.83199	0.000246358	0.00284532	0.36467
Mtmr7	-1.38321	3.48812	-4.81961	0.000252249	0.00291026	0.340843
Ube2v2	-1.14997	4.91403	-4.81722	0.000253404	0.00292047	0.33624
Ssh1	1.12283	8.0329	4.81296	0.000255474	0.00294121	0.328036
Wnt6	-1.08157	5.65409	-4.8117	0.000256086	0.00294512	0.325625
Nrip2	-1.01767	4.54319	-4.81075	0.000256553	0.00294737	0.323787
Gm14207	-1.09552	5.7109	-4.80755	0.000258124	0.00296229	0.317631
Csrnp1	1.61686	6.87272	4.80689	0.000258453	0.00296292	0.31635
Ocln	1.31571	8.16373	4.80575	0.000259015	0.00296431	0.314159
Nlrc4	1.19272	5.18983	4.80554	0.000259121	0.00296431	0.313747
Tgfbr2	1.14521	10.7282	4.80311	0.000260326	0.00297496	0.30907
Doc2a	-1.1876	4.36044	-4.80088	0.000261436	0.0029845	0.304779
St3gal1	1.24492	6.70676	4.799	0.000262381	0.00299214	0.301143
9230110I02Rik	-1.54314	4.64967	-4.79764	0.000263061	0.00299674	0.298533
Agphd1	-1.16678	7.3705	-4.79343	0.000265189	0.00301781	0.290413
1700090G07Rik	-1.03528	4.45272	-4.79111	0.000266371	0.00302808	0.28593
G0s2	1.54643	8.60561	4.78994	0.000266967	0.00303169	0.283675
Ralgps2	1.0711	7.97365	4.78557	0.000269208	0.00305175	0.27525
2310009A05Rik	-1.03	8.68751	-4.7854	0.000269297	0.00305175	0.274917
C85492	-0.987917	8.77388	-4.78349	0.00027028	0.00305969	0.271245
Atp13a3	1.42179	7.059	4.78288	0.000270599	0.00306012	0.270053
Hcrt	-1.00159	4.62854	-4.77791	0.000273184	0.00308612	0.260473
Aldh1a1	1.44195	7.65334	4.77589	0.000274245	0.00309489	0.256565
Arhgef25	-1.05579	7.89231	-4.77313	0.000275694	0.0031036	0.251255
Tmem82	1.11253	9.49155	4.77253	0.000276014	0.0031036	0.250084
Ybey	-1.08323	5.51718	-4.77244	0.000276059	0.0031036	0.249919
Tubb4b	1.39868	10.1058	4.77225	0.000276161	0.0031036	0.249546
Flnb	1.183	6.15969	4.77153	0.000276544	0.00310468	0.248152
H6pd	1.08143	11.6523	4.76842	0.000278195	0.00311998	0.242152
A730081D07Rik	-1.25931	4.88444	-4.76707	0.000278916	0.00312484	0.239542
Pigy	-1.40639	4.45154	-4.76575	0.00027962	0.00312949	0.237004
Tas1r1	-1.14845	3.95065	-4.7599	0.000282776	0.00316113	0.225692
Tmem11	1.02005	10.8598	4.75943	0.00028303	0.00316113	0.224788
Esam	1.19987	8.14404	4.75805	0.00028378	0.00316625	0.22212
Olfr1350	-1.07308	6.22627	-4.75493	0.00028548	0.00318194	0.216101
Luc7l	1.17567	8.70535	4.75285	0.000286623	0.0031914	0.212076
Rapgef2	1.16814	8.96012	4.75096	0.000287663	0.00319969	0.208426
Drd3	-1.00188	3.55636	-4.74955	0.000288441	0.00320506	0.205704
Gucy1a3	-1.33604	5.67346	-4.74734	0.000289667	0.00321539	0.20143
Mum1l1	-1.36388	3.54996	-4.74454	0.000291229	0.00322943	0.196011
Tfap2e	-1.10045	9.64964	-4.74367	0.000291711	0.00323146	0.194346
Ly6g5c	-1.02431	5.39915	-4.73951	0.00029405	0.00325406	0.186296
Ap3m2	-1.40601	4.3293	-4.72987	0.000299543	0.00331054	0.167651
Lor	0.988649	5.63201	4.72948	0.000299765	0.00331054	0.166903
Sdc4	1.15083	11.9716	4.72397	0.000302958	0.00333709	0.156226
Calcr	1.063	4.06658	4.72358	0.000303184	0.00333709	0.155478
Ly6g6d	-1.03125	6.33936	-4.72329	0.000303355	0.00333709	0.15491
Stra6	-2.04892	5.34997	-4.72321	0.000303399	0.00333709	0.154761
Bahcc1	-1.26037	6.6725	-4.72192	0.000304153	0.00334199	0.152262
Kctd15	0.998939	9.90219	4.71762	0.000306672	0.00336625	0.143953
Tbc1d1	1.41803	8.65259	4.71482	0.000308327	0.003381	0.13853
Gm6310	-1.02596	3.94332	-4.71423	0.000308678	0.00338143	0.137385
Camk2d	1.44994	6.90259	4.70884	0.000311894	0.00341321	0.126942
Tuft1	1.28583	10.0269	4.70755	0.00031267	0.00341825	0.124441
Olfr1364	-1.41393	4.74758	-4.70637	0.000313378	0.00342254	0.122162
Bag2	1.08904	8.92148	4.70577	0.000313739	0.00342303	0.121003
Ikbke	-1.14931	3.61586	-4.70062	0.000316861	0.00345324	0.111029
Appl1	1.01993	7.76191	4.70016	0.000317144	0.00345324	0.11013
Slc27a3	-1.36283	4.52539	-4.69833	0.000318264	0.00346077	0.106578
Phldb1	1.26117	9.42438	4.69799	0.000318474	0.00346077	0.105915
Siglecg	-1.00249	3.83069	-4.69303	0.000321525	0.00348737	0.0963109
Olfr523	-1.18348	3.9026	-4.69297	0.000321565	0.00348737	0.0961867
Dusp19	-1.13502	5.33952	-4.69112	0.000322706	0.00349315	0.0926186
Olfr847	-1.18811	3.67973	-4.69107	0.000322742	0.00349315	0.0925055
Tnrc18	-1.14257	6.33217	-4.68964	0.00032363	0.00349927	0.0897371
Xrcc3	-1.11901	4.47135	-4.68822	0.000324516	0.00350256	0.0869829
Cpm	1.164	9.08419	4.68779	0.000324785	0.00350256	0.0861513
Erbb2ip	1.5014	4.22659	4.6876	0.000324903	0.00350256	0.0857846
Olfr344	-1.1069	3.26095	-4.68708	0.000325229	0.0035026	0.0847725
Kcnn2	-1.28179	5.2008	-4.68462	0.000326773	0.00351572	0.080005
Shb	1.44392	8.03724	4.68093	0.000329101	0.00353726	0.0728559
Cdr2l	1.18143	6.54823	4.67995	0.000329724	0.00354045	0.0709493
B930025P03Rik	-1.14476	3.8076	-4.6787	0.00033052	0.00354549	0.0685211
Phc2	1.12336	10.8485	4.67549	0.000332568	0.00356393	0.062301
Rrp7a	-1.24173	5.71242	-4.67117	0.000335351	0.0035883	0.0539099
Olfr549	-1.06966	6.5159	-4.67093	0.000335503	0.0035883	0.0534521
Rbmxl2	1.17059	6.76332	4.66557	0.000338988	0.00361858	0.0430479
Nodal	-1.09392	5.43926	-4.66553	0.00033901	0.00361858	0.0429821
Mc2r	-1.10517	5.86217	-4.66504	0.000339336	0.00361858	0.0420138
Tubd1	-1.15351	6.30052	-4.6641	0.000339946	0.00362153	0.0402036
Rit1	0.962804	10.8838	4.66256	0.000340956	0.00362873	0.0372164
4930441O14Rik	-1.49818	4.00753	-4.66078	0.000342134	0.003635	0.0337448
Lrrc58	1.55632	6.92221	4.66065	0.000342217	0.003635	0.0335015
Ifna12	-1.57066	3.30944	-4.65945	0.000343012	0.00363823	0.0311631
Mdm2	1.51823	6.60844	4.65918	0.000343191	0.00363823	0.0306374
Dyx1c1	-1.29541	5.8166	-4.65625	0.000345132	0.00365523	0.0249606
Olfr1395	-1.19804	4.87889	-4.65473	0.000346147	0.0036624	0.0220038
Per3	-1.67072	3.67978	-4.65332	0.000347086	0.00366876	0.0192744
Chst10	-1.13102	3.72636	-4.65163	0.000348222	0.00367718	0.0159864
Lrrc25	1.23882	4.41635	4.64783	0.000350786	0.00370066	0.00859838
Stab2	-1.36724	6.83844	-4.64355	0.000353691	0.00372498	0.000297169
Mosc1	1.2482	5.83438	4.64343	0.000353779	0.00372498	4.65498e-05
A030011A13Rik	1.24123	5.41729	4.64227	0.00035457	0.0037297	-0.00220368
Slc25a30	1.35324	9.54194	4.64158	0.000355043	0.00373105	-0.00354422
A230072C01Rik	-1.65468	3.39667	-4.63717	0.000358076	0.00375928	-0.0121073
Zfp661	-1.26924	5.79312	-4.63547	0.000359254	0.003768	-0.0154155
Lamc1	1.21214	9.83229	4.63263	0.000361231	0.00378508	-0.0209401
Nostrin	1.29217	5.69267	4.6318	0.000361811	0.00378541	-0.022554
E2f6	-1.02367	8.11076	-4.63158	0.000361961	0.00378541	-0.0229711
4930502E18Rik	1.11224	5.40417	4.62984	0.000363181	0.00379451	-0.0263581
Stox2	-1.09288	5.73096	-4.62859	0.000364059	0.00380002	-0.0287897
Olfr17	-1.07498	3.391	-4.62457	0.000366895	0.00382593	-0.036599
Kcp	-1.05276	7.85502	-4.6232	0.000367872	0.00383245	-0.039278
Hsd3b2	-1.06399	11.1445	-4.62225	0.000368547	0.00383578	-0.0411207
Sf3b3	1.12862	7.52631	4.61909	0.000370804	0.00385558	-0.0472672
Nlrc3	-1.19684	3.97791	-4.61794	0.000371629	0.0038598	-0.0495046
Cntrob	-1.41197	4.5363	-4.61753	0.000371922	0.0038598	-0.0502969
Sh3bgrl3	1.04455	11.6025	4.6103	0.000377155	0.00390671	-0.0643597
Myh9	1.0604	13.0736	4.61029	0.000377163	0.00390671	-0.0643803
Lbx2	-1.013	6.28206	-4.60939	0.00037782	0.00390672	-0.0661339
B230206F22Rik	-1.57975	4.81449	-4.60931	0.000377884	0.00390672	-0.0663039
9930013L23Rik	-0.992726	5.3386	-4.60818	0.000378711	0.00391155	-0.0685048
2810452K05Rik	1.16905	5.13159	4.60449	0.000381417	0.00393574	-0.0756693
1200009I06Rik	-0.983186	9.17984	-4.60335	0.000382261	0.0039407	-0.0778933
Stx2	-0.995299	7.55675	-4.59792	0.000386299	0.00397855	-0.0884676
Cd2ap	1.04737	8.20356	4.597	0.000386989	0.00398006	-0.0902632
Fbxo42	0.97988	7.27435	4.59674	0.00038718	0.00398006	-0.0907606
Omp	-1.18597	4.04762	-4.5918	0.000390902	0.00401452	-0.100388
Slc17a2	-0.977335	4.42229	-4.59046	0.000391918	0.00402115	-0.103001
Tead1	1.05705	10.4677	4.58657	0.000394882	0.00404772	-0.110581
Rhbdl3	-1.02078	5.34778	-4.5848	0.000396234	0.00405775	-0.114021
1700029F09Rik	1.07982	6.97376	4.58204	0.000398363	0.0040757	-0.119413
Kbtbd2	1.46312	5.29732	4.57941	0.000400395	0.00408048	-0.124532
D6Wsu163e	-1.03653	7.87392	-4.57937	0.000400429	0.00408048	-0.124617
Tmem121	-1.04946	3.97632	-4.57918	0.000400574	0.00408048	-0.124981
Sox19	-1.14444	4.34547	-4.57912	0.000400622	0.00408048	-0.125101
Nr2f2	-1.03232	8.72024	-4.579	0.000400711	0.00408048	-0.125325
Cyp2s1	0.984571	10.1151	4.57816	0.000401363	0.0040824	-0.126962
Zfp936	-1.44821	5.96448	-4.57779	0.000401653	0.0040824	-0.127688
Rapgefl1	-1.70217	5.37484	-4.575	0.000403826	0.00409143	-0.133117
Krtap31-1	-1.08211	3.98115	-4.575	0.000403829	0.00409143	-0.133125
Lamb3	2.24193	4.53033	4.57471	0.000404058	0.00409143	-0.133695
Stxbp5	1.17538	7.46415	4.57463	0.00040412	0.00409143	-0.133849
Btbd10	1.17126	7.11484	4.57424	0.000404427	0.00409143	-0.134614
Pif1	-1.01267	6.77325	-4.56498	0.000411748	0.00416161	-0.152662
AI987944	-0.972794	6.38171	-4.56318	0.000413188	0.00417227	-0.156173
Smox	1.41774	7.5104	4.55844	0.000417001	0.00420509	-0.165413
Map3k13	1.12102	4.64773	4.55818	0.000417213	0.00420509	-0.165926
Eif3j	0.9825	9.44456	4.55643	0.000418633	0.00421548	-0.169343
Zfp329	-1.39153	4.41499	-4.55503	0.000419772	0.0042208	-0.172077
Ppp1r14a	-1.25005	5.44728	-4.55482	0.00041994	0.0042208	-0.172479
Il15	-1.0928	6.4199	-4.55288	0.000421522	0.00423278	-0.176261
Thra	-1.28529	8.8987	-4.54669	0.000426617	0.00427812	-0.188347
Pdlim2	1.18101	9.75054	4.54644	0.000426826	0.00427812	-0.188839
Cc2d2a	-1.32009	5.34121	-4.54365	0.000429144	0.00429087	-0.194287
Zfp322a	-1.04405	7.4261	-4.54329	0.000429445	0.00429087	-0.194993
Rasgef1b	1.38263	7.19486	4.54316	0.000429548	0.00429087	-0.195232
Vmn1r216	-1.11391	4.5663	-4.543	0.00042968	0.00429087	-0.195542
Gm20117	1.55377	6.8566	4.54242	0.000430167	0.00429177	-0.19668
Vipr1	-1.08311	4.89871	-4.54116	0.00043122	0.00429833	-0.19914
Fyn	1.36213	5.39394	4.53957	0.000432557	0.0043077	-0.202254
Tiaf2	-1.46147	4.38471	-4.5387	0.000433283	0.00431096	-0.20394
Gja5	-0.981178	4.58721	-4.53413	0.000437145	0.00433726	-0.212866
Engase	-1.52666	4.16447	-4.53399	0.000437263	0.00433726	-0.213136
Morf4l2	1.00024	11.5726	4.53344	0.000437737	0.00433726	-0.214226
Fhdc1	1.09754	5.80891	4.53335	0.00043781	0.00433726	-0.214393
Spo11	-1.02958	4.30124	-4.53286	0.000438228	0.00433726	-0.215352
Stap1	-1.13303	4.43042	-4.53242	0.000438601	0.00433726	-0.216209
Sit1	-1.1287	4.42871	-4.53227	0.000438725	0.00433726	-0.216493
Ccng2	0.994786	9.30848	4.53147	0.00043941	0.00433838	-0.218063
Hsd3b6	-1.23395	7.40817	-4.5312	0.000439638	0.00433838	-0.218584
B9d1	-0.962111	8.07957	-4.53051	0.000440233	0.00434014	-0.219944
Acmsd	-1.37828	5.66617	-4.53003	0.000440639	0.00434014	-0.220871
Il28ra	1.20119	7.2727	4.52925	0.000441307	0.00434014	-0.222395
Psmd11	0.975693	12.2461	4.52912	0.000441418	0.00434014	-0.222647
Fchsd1	-1.05567	7.6894	-4.5284	0.00044204	0.00434232	-0.224063
Nphp4	-1.12982	4.75282	-4.5236	0.000446182	0.00437904	-0.233441
Ccdc142	-1.07589	4.49486	-4.52277	0.000446904	0.00438217	-0.235068
Armcx5	1.20409	7.07791	4.52218	0.000447413	0.00438319	-0.236213
Phyhip	-1.1792	4.97112	-4.51954	0.000449716	0.00440178	-0.241376
Ppp2r2d	0.98123	10.7696	4.51715	0.000451806	0.00441825	-0.246038
5830469G19Rik	1.10141	6.2975	4.51316	0.000455324	0.00444864	-0.253837
Nedd4l	1.47562	8.69644	4.51158	0.00045673	0.00445836	-0.256936
Ifnz	-1.05958	5.41748	-4.51053	0.000457665	0.00446005	-0.258991
Vav1	1.25724	4.16786	4.51046	0.000457726	0.00446005	-0.259126
Il1f8	-1.50158	4.09189	-4.50896	0.000459058	0.00446718	-0.262048
Det1	-1.11745	6.95681	-4.50871	0.000459281	0.00446718	-0.262537
Dpf1	-1.02423	4.45817	-4.50808	0.000459844	0.00446726	-0.263768
Tssk4	-1.28981	4.3523	-4.50778	0.000460113	0.00446726	-0.264357
Kcnh2	-1.42454	4.18895	-4.50709	0.000460734	0.00446929	-0.265712
Clic1	0.917853	12.2532	4.50573	0.000461952	0.0044771	-0.268367
Eif5	1.28854	10.6027	4.50248	0.000464882	0.00450147	-0.274723
Slamf9	-1.15164	6.85255	-4.50074	0.000466462	0.00451274	-0.278133
4833442J19Rik	-1.15374	5.95327	-4.49771	0.000469215	0.00453532	-0.284049
Ralgps1	1.05421	5.00072	4.49656	0.000470265	0.00453741	-0.286297
Hif1a	1.19588	9.73719	4.49656	0.000470267	0.00453741	-0.286302
Hk2	3.21382	6.20668	4.49466	0.000472015	0.00455022	-0.290031
1810029B16Rik	1.07152	7.39033	4.49418	0.000472451	0.00455038	-0.290958
Plk2	1.44112	7.54828	4.49091	0.00047547	0.0045754	-0.297363
Tprn	0.997097	9.91264	4.48997	0.000476336	0.00457563	-0.299192
Mfap2	-1.23761	5.97297	-4.48997	0.000476338	0.00457563	-0.299196
Sybu	1.09982	5.05678	4.48674	0.000479339	0.00460038	-0.305508
2200002D01Rik	1.01019	9.2126	4.48548	0.000480516	0.0046076	-0.307975
Arvcf	-1.24532	6.9103	-4.47997	0.000485703	0.00465322	-0.318765
BC051628	-1.1931	5.15011	-4.47838	0.000487214	0.00466358	-0.321887
Unc93b1	-0.999364	6.45786	-4.47736	0.000488176	0.00466867	-0.32387
Stat1	-1.36749	7.73827	-4.47452	0.000490891	0.00469049	-0.329444
Frem2	-1.31437	4.65184	-4.47313	0.00049222	0.00469906	-0.332162
D19Ertd409e	1.27764	6.93591	4.47254	0.000492782	0.00470028	-0.333309
Akr1b8	1.28009	9.1477	4.47197	0.000493333	0.0047014	-0.334432
Cdh15	-1.08581	3.1164	-4.47002	0.000495212	0.00471517	-0.338253
Olfr1388	-0.985076	3.35398	-4.46927	0.000495933	0.00471789	-0.339715
Magel2	-1.09544	3.47389	-4.46856	0.000496626	0.00472035	-0.341119
Serpinb3c	-1.10207	4.82391	-4.46614	0.000498968	0.00473258	-0.345846
Trafd1	1.13087	8.62218	4.46594	0.000499169	0.00473258	-0.346251
Tiam2	1.284	7.66746	4.46588	0.000499223	0.00473258	-0.346359
Tat	-1.45642	5.21556	-4.4652	0.000499887	0.00473424	-0.347696
Tacr1	-1.06912	4.27723	-4.46416	0.000500898	0.00473424	-0.349726
Lhx1	-0.971879	7.41107	-4.46409	0.000500972	0.00473424	-0.349875
Klf13	1.23361	8.57028	4.46391	0.000501145	0.00473424	-0.35022
Art4	-1.49608	5.31895	-4.46239	0.000502629	0.00474413	-0.353192
D130020L05Rik	-0.921185	8.11302	-4.4612	0.000503803	0.00475108	-0.355536
Ttc39c	1.00914	10.5264	4.46075	0.000504245	0.00475111	-0.356417
Ssbp1	-1.24254	4.62979	-4.45956	0.00050541	0.0047579	-0.358738
Atrnl1	1.37097	5.15632	4.45912	0.000505842	0.0047579	-0.359596
Hoxc6	-1.27662	7.78275	-4.4578	0.000507149	0.00476606	-0.362188
Olfr569	-1.00474	4.54775	-4.45638	0.000508555	0.00477514	-0.364971
Sval2	-1.0305	3.09572	-4.45315	0.000511768	0.00480099	-0.371299
Tcl1	-1.0132	5.15467	-4.45272	0.000512194	0.00480099	-0.372136
Mtmr4	-0.968224	9.60412	-4.45009	0.000514833	0.00481844	-0.377299
Ppp2r2a	1.14526	9.68898	4.44998	0.000514945	0.00481844	-0.377517
Vmn1r192	-1.04774	4.61197	-4.44793	0.000517006	0.00483356	-0.38153
Midn	1.20581	10.3608	4.44657	0.000518381	0.00484224	-0.3842
Ptafr	-0.94744	3.88773	-4.43757	0.000527569	0.00492383	-0.401851
Asap3	-1.39526	4.27058	-4.43229	0.00053303	0.00497051	-0.412196
Stk36	-1.27167	4.39858	-4.43036	0.000535049	0.00498506	-0.415994
Rab11fip3	-1.11873	12.3707	-4.42861	0.000536877	0.00499779	-0.41942
Zc3h8	-1.16242	3.03285	-4.42802	0.000537495	0.00499925	-0.420575
Maf	-1.86058	6.84884	-4.4272	0.00053836	0.00500301	-0.422192
Sh3bp2	1.74801	6.7586	4.42675	0.000538831	0.0050031	-0.423069
Myof	1.2119	9.04844	4.42574	0.000539893	0.00500867	-0.425048
Adora2b	1.13629	5.37572	4.42307	0.000542718	0.00503058	-0.43029
4930511I11Rik	1.10332	4.46166	4.42257	0.00054325	0.00503121	-0.431274
Hist1h1c	1.07773	11.731	4.42068	0.000545258	0.00504467	-0.43498
Gpr113	-1.00752	5.86989	-4.42033	0.000545634	0.00504467	-0.435673
2810021B07Rik	-0.956289	7.96251	-4.4191	0.000546939	0.00505243	-0.438072
Ccdc135	-1.19071	4.14944	-4.41692	0.000549278	0.00506972	-0.442358
Cdh1	1.0391	11.2232	4.41534	0.000550972	0.00508103	-0.445451
Vmn1r-ps103	-1.02064	3.45012	-4.41356	0.000552895	0.00509299	-0.448951
Rorc	1.1594	9.35202	4.41327	0.000553208	0.00509299	-0.449519
C730045O03Rik	-1.27596	4.89587	-4.40692	0.000560116	0.00515221	-0.461981
Hrasls	-1.54565	3.45255	-4.40477	0.000562477	0.00516955	-0.466206
Fbxo34	1.18638	8.25831	4.40345	0.000563936	0.00517856	-0.468808
Ppp4r2	1.01738	10.1299	4.3977	0.000570314	0.0052327	-0.480101
Fjx1	1.26481	4.70397	4.39472	0.000573639	0.00525876	-0.485938
Clip3	-1.68199	3.68333	-4.39265	0.00057597	0.00527567	-0.490011
Kitl	1.16303	6.81433	4.39215	0.000576533	0.00527637	-0.490991
Hspa1l	-1.11106	4.36049	-4.38945	0.000579585	0.00529983	-0.496292
Pcmtd2	-0.995303	9.42898	-4.38812	0.000581105	0.00530925	-0.498923
5330439M10Rik	-1.38203	4.51759	-4.38473	0.000584963	0.00534	-0.505567
Ccdc151	-1.24181	5.76863	-4.38407	0.000585722	0.00534073	-0.506869
Clec2g	-1.08226	4.82567	-4.38381	0.000586027	0.00534073	-0.507391
Ccr6	-1.49118	4.16328	-4.38176	0.000588381	0.00535496	-0.511416
Ccdc86	1.09494	8.65142	4.38159	0.000588576	0.00535496	-0.511748
Ptrf	1.38416	8.41371	4.37833	0.000592344	0.00538472	-0.518155
Trio	0.99274	9.87521	4.37635	0.000594644	0.00539425	-0.522045
2700049A03Rik	-1.10714	6.94857	-4.37609	0.000594943	0.00539425	-0.52255
Tmem218	-1.12071	7.60966	-4.37589	0.00059518	0.00539425	-0.52295
Gdf10	-1.1749	5.06715	-4.37538	0.000595778	0.00539425	-0.523959
Ncbp2	-1.22088	6.64531	-4.37529	0.00059588	0.00539425	-0.52413
Lmcd1	1.12737	8.4224	4.37289	0.000598692	0.0054152	-0.528857
Fn3k	-0.964504	9.3201	-4.36854	0.000603813	0.00545696	-0.537407
Ifna9	-0.948676	5.12949	-4.36724	0.000605349	0.00546629	-0.539957
Csf2rb2	1.43851	6.15305	4.3666	0.000606107	0.00546858	-0.541213
Cbx8	-1.09695	5.86006	-4.36409	0.000609094	0.00549096	-0.546148
Ly6g6c	-1.07528	4.17113	-4.36134	0.000612389	0.00551608	-0.551563
Napepld	-1.5903	4.82698	-4.3588	0.000615449	0.00553904	-0.556565
Gpr162	-1.03827	7.48593	-4.35704	0.000617575	0.00555356	-0.560026
Tfe3	1.34878	7.45943	4.35496	0.000620093	0.00557159	-0.564111
Olfr373	-0.948903	4.2507	-4.35159	0.000624204	0.00560388	-0.570742
Chic2	1.09958	7.8595	4.35058	0.000625445	0.00561038	-0.572736
Osbpl3	0.968324	10.1288	4.34843	0.000628076	0.00562914	-0.576948
Tuba-rs1	1.19472	9.6153	4.34782	0.00062883	0.00562914	-0.578153
Pxk	1.00139	10.4708	4.34761	0.000629093	0.00562914	-0.578572
Olfr920	1.21883	3.89651	4.34511	0.000632179	0.00564964	-0.583483
B3galnt1	-1.65732	5.35463	-4.34457	0.000632857	0.00564964	-0.584558
Josd2	-0.971359	9.18957	-4.3445	0.000632947	0.00564964	-0.584702
Dynlt1e	-0.989695	4.1318	-4.34192	0.000636147	0.00567353	-0.589762
Olfr975	-1.1155	4.71063	-4.34104	0.000637249	0.00567869	-0.591499
C1ql2	-0.986239	2.48862	-4.34022	0.000638278	0.00568319	-0.593118
Tmem43	1.05131	9.31257	4.33912	0.000639654	0.00568907	-0.59528
Mphosph6	1.09734	8.37688	4.33886	0.000639988	0.00568907	-0.595803
Kcnd3	-0.955582	4.57712	-4.33819	0.000640823	0.00569183	-0.597111
Rora	1.30861	8.38747	4.33503	0.000644808	0.00572254	-0.603331
Dkkl1	-0.915865	6.9149	-4.3327	0.000647759	0.00574403	-0.607912
Lsm11	1.24215	4.67123	4.33228	0.000648292	0.00574406	-0.608739
Ryr1	-1.29009	5.95665	-4.33098	0.000649959	0.00575413	-0.611315
Car7	-1.01734	7.95635	-4.33052	0.000650538	0.00575456	-0.612209
Ptpn1	1.02586	11.2462	4.32801	0.000653751	0.00577336	-0.617151
Spin2	-1.29629	3.58413	-4.32793	0.00065386	0.00577336	-0.617319
1190002F15Rik	-1.13058	3.6565	-4.32762	0.00065426	0.00577336	-0.617933
Poli	-1.09907	7.66168	-4.31838	0.000666236	0.00587425	-0.636131
Fam53b	-1.24438	4.27491	-4.31726	0.000667704	0.00588241	-0.638338
Syt10	-1.58762	6.45115	-4.31242	0.000674077	0.00593374	-0.647868
Klhl6	1.23988	5.76694	4.30687	0.000681467	0.00599392	-0.658804
Gm14308	-1.28678	8.29886	-4.3061	0.000682496	0.00599811	-0.660318
Cyp2w1	-0.978095	4.19703	-4.30541	0.000683425	0.00600141	-0.661683
Tax1bp3	0.937221	10.7781	4.30361	0.000685839	0.00601774	-0.665219
LOC100503728	1.11919	5.31763	4.30229	0.000687631	0.00602675	-0.667836
Il22ra1	-1.03599	4.38807	-4.30188	0.000688181	0.00602675	-0.668638
Helq	-0.958626	5.01202	-4.30106	0.000689293	0.00602675	-0.670258
Olfr772	-0.942199	4.24273	-4.30027	0.000690368	0.00602675	-0.67182
Srsf5	1.19129	9.33913	4.30005	0.000690666	0.00602675	-0.672253
Clic4	1.17218	11.3269	4.29998	0.000690748	0.00602675	-0.672372
Sstr3	-1.03965	3.34224	-4.29998	0.000690756	0.00602675	-0.672384
Cmc1	-0.972476	6.0141	-4.29829	0.000693051	0.00604192	-0.675711
Olfr1026	-1.08323	4.13724	-4.29549	0.000696878	0.00606894	-0.681233
Gata1	-1.13724	3.31642	-4.29517	0.000697315	0.00606894	-0.681862
Tcerg1	1.33278	7.09176	4.2948	0.00069783	0.00606894	-0.682603
Cys1	-1.00282	10.243	-4.2935	0.000699608	0.00607953	-0.685155
Bag5	0.963768	9.55091	4.28837	0.0007067	0.00613624	-0.695269
Zfp229	-1.40451	4.47864	-4.28655	0.000709238	0.00615335	-0.698863
Adprhl1	-0.955361	4.6918	-4.28481	0.00071166	0.00616418	-0.702283
6030458C11Rik	-1.01033	6.79327	-4.28464	0.000711909	0.00616418	-0.702634
Zmym1	-1.17966	6.02396	-4.28444	0.000712191	0.00616418	-0.703031
Vpreb3	-0.9988	3.7756	-4.2825	0.000714908	0.00618143	-0.706848
Prnp	1.03202	11.9305	4.2822	0.000715325	0.00618143	-0.707433
Emd	1.07791	9.26021	4.28136	0.000716511	0.00618675	-0.709094
Emx1	-1.09172	7.50339	-4.27925	0.0007195	0.00620762	-0.713268
Hdac11	-1.16793	5.89397	-4.27625	0.000723759	0.00623707	-0.719185
Ccdc92	-0.975252	7.20212	-4.27603	0.000724064	0.00623707	-0.719608
Tceal3	0.901652	6.24269	4.27462	0.000726083	0.0062495	-0.7224
Wwtr1	0.9318	9.89002	4.26945	0.00073351	0.00630631	-0.732603
Pkp2	0.944394	9.83596	4.26921	0.000733846	0.00630631	-0.733063
9.13002e+15	-1.25505	3.78496	-4.2664	0.000737919	0.00633629	-0.738611
Zfp708	-1.20989	4.68984	-4.2635	0.000742142	0.00636687	-0.744332
1110006O24Rik	-0.907161	7.41876	-4.26294	0.000742967	0.00636687	-0.745446
2022-09-11	0.931805	8.59694	4.26275	0.000743241	0.00636687	-0.745816
Snora3	1.21041	5.55034	4.26184	0.000744567	0.00637319	-0.747602
Rab11fip1	1.09113	7.1023	4.25859	0.000749348	0.00640905	-0.754018
Ggn	-1.02771	4.58938	-4.25629	0.000752761	0.0064282	-0.758573
Gm20033	1.22726	6.8109	4.25628	0.000752773	0.0064282	-0.758589
Rrm2b	-0.985805	5.56277	-4.25563	0.00075374	0.0064314	-0.759876
Nlrx1	-1.3173	3.85103	-4.25305	0.000757575	0.00645904	-0.764962
4931431F19Rik	-1.32935	3.35348	-4.2508	0.000760938	0.00648262	-0.769402
Arhgap24	-0.92359	11.4765	-4.25002	0.000762108	0.00648749	-0.770942
Myom2	-0.954837	9.02756	-4.2481	0.000765006	0.00650705	-0.774746
Prkcdbp	1.1623	8.9935	4.24707	0.000766553	0.0065151	-0.776771
Olfr1441	-0.920387	5.14356	-4.24382	0.000771482	0.00655186	-0.783195
Ptbp2	1.13349	8.36346	4.2407	0.000776239	0.0065871	-0.789355
H19	-0.988401	5.19931	-4.2365	0.000782681	0.0066347	-0.797637
1700034H14Rik	-0.912491	8.49227	-4.23625	0.000783072	0.0066347	-0.798138
Atf5	0.957151	9.94739	4.23532	0.000784509	0.00664168	-0.799974
B930096F20Rik	-1.05813	3.72834	-4.23373	0.00078697	0.0066526	-0.803114
Olfr462	-0.972991	5.7963	-4.2337	0.000787025	0.0066526	-0.803183
Gdap1l1	-1.08964	5.30234	-4.22799	0.000795934	0.00672267	-0.814463
Rgs3	-1.12706	6.52895	-4.22401	0.000802199	0.00677031	-0.822318
Polr3d	1.21235	8.32966	4.22327	0.000803373	0.00677495	-0.823784
Hs6st3	-1.00292	4.57761	-4.22125	0.00080658	0.00679247	-0.827774
9230110K08Rik	0.943413	6.13034	4.22101	0.000806957	0.00679247	-0.828243
Ptk2b	1.2089	9.73968	4.22053	0.000807724	0.00679247	-0.829194
Gna13	0.929881	10.3694	4.22039	0.000807956	0.00679247	-0.829483
Zmym6	-0.996184	7.29132	-4.21954	0.000809311	0.00679675	-0.831161
Olfr1393	-1.02951	4.30156	-4.21928	0.000809719	0.00679675	-0.831666
Sowahb	1.19316	8.60521	4.21562	0.000815592	0.00684076	-0.838907
Scarb2	1.05724	8.1778	4.21488	0.000816789	0.0068455	-0.840375
Nwd1	-1.10078	3.85998	-4.21346	0.00081907	0.00685761	-0.843169
Dnmt3a	1.22796	5.52989	4.2132	0.000819499	0.00685761	-0.843694
Gvin1	1.25109	7.08648	4.21232	0.000820921	0.00686421	-0.84543
2700008E08Rik	-1.2165	3.12926	-4.21069	0.00082356	0.00687793	-0.848645
Cyp2d10	-1.16643	10.5938	-4.21048	0.000823906	0.00687793	-0.849066
Capn2	1.2979	9.70928	4.20977	0.000825065	0.00687793	-0.850474
Zfp672	0.974233	8.25863	4.20975	0.000825098	0.00687793	-0.850514
Olfr571	-0.909956	8.98249	-4.20831	0.000827436	0.00689178	-0.853349
Ripply3	-1.02512	6.00086	-4.20795	0.00082803	0.00689178	-0.854068
Ehd4	1.07498	10.6089	4.20555	0.000831965	0.00691922	-0.858817
Olfr609	-1.06634	5.12509	-4.20455	0.000833599	0.00692749	-0.860782
Gcfc1	0.949377	9.3558	4.19958	0.000841824	0.00698673	-0.870616
Arnt	1.18041	5.34675	4.19946	0.000842016	0.00698673	-0.870844
D3Ertd751e	-0.892535	6.86629	-4.19907	0.000842672	0.00698683	-0.871624
Prkcc	-1.31928	6.25916	-4.19793	0.000844578	0.00699729	-0.873888
1810013L24Rik	0.89016	6.23307	4.19373	0.000851601	0.00705009	-0.882181
Osm	-1.02179	3.75757	-4.18969	0.000858422	0.00710113	-0.89017
Ugdh	1.1188	11.5844	4.18929	0.000859109	0.0071014	-0.890971
Dleu7	-1.07889	8.41046	-4.18663	0.000863629	0.00713333	-0.896226
Raver2	-1.14068	4.81961	-4.18519	0.000866087	0.00714818	-0.899072
Il33	1.20838	7.51478	4.18184	0.00087185	0.00719028	-0.905713
Lilrb3	1.21603	7.6608	4.18121	0.000872939	0.00719378	-0.906962
Glt1d1	-0.859492	5.42068	-4.1807	0.000873816	0.00719555	-0.907968
Plp1	-1.35392	3.86044	-4.17484	0.000883989	0.00727379	-0.919557
Shisa3	-0.849212	7.13717	-4.17305	0.000887118	0.00729401	-0.923095
Cyp17a1	-1.16259	8.18719	-4.17001	0.000892469	0.00733244	-0.929116
Tmem221	-0.967997	5.2917	-4.16929	0.000893744	0.00733736	-0.930545
Ptchd1	-1.0747	4.21232	-4.1689	0.000894436	0.00733748	-0.931319
Acr	0.968842	5.23417	4.16625	0.000899124	0.0073687	-0.936553
Fmn2	-1.04199	4.29306	-4.16599	0.000899599	0.0073687	-0.937082
Sfrp1	-0.984095	8.56872	-4.16337	0.000904267	0.00740134	-0.942263
Cib4	-0.955825	5.42472	-4.16204	0.000906641	0.00741107	-0.944887
Bbs12	-1.4167	3.96101	-4.16194	0.000906822	0.00741107	-0.945087
Ogt	-0.994809	8.66104	-4.15789	0.000914118	0.00746507	-0.953108
Zfp606	-1.28461	3.9729	-4.15111	0.000926452	0.00755401	-0.966523
Sec16b	1.18552	6.03908	4.15092	0.000926809	0.00755401	-0.966909
Nfkbib	1.05985	9.96537	4.15076	0.000927099	0.00755401	-0.967222
Hdac4	1.02579	8.10868	4.14484	0.000938027	0.00763668	-0.978949
Ninl	-1.16275	7.49834	-4.1445	0.000938653	0.00763668	-0.979617
S100a11	1.05415	11.1476	4.14403	0.000939535	0.00763812	-0.980557
Ranbp3l	-1.1526	8.22244	-4.14235	0.000942654	0.00765774	-0.983874
Ncapd2	-1.03739	7.39622	-4.14038	0.000946341	0.00768194	-0.98778
Cytip	-0.970737	5.1675	-4.13882	0.00094927	0.00769995	-0.990873
Klf17	-1.01381	4.72015	-4.13531	0.000955899	0.00774793	-0.997836
Accn1	1.56592	4.49872	4.13128	0.000963551	0.00780411	-1.00581
Gm5101	-1.31371	3.87739	-4.12781	0.000970198	0.00785209	-1.01269
Rspo1	-1.27634	3.06652	-4.12712	0.000971525	0.00785697	-1.01406
Gale	0.890097	9.69078	4.12572	0.000974226	0.00787294	-1.01684
Mybl2	-1.06042	5.23698	-4.12429	0.000976986	0.00788697	-1.01967
Oxa1l	-0.923018	7.05774	-4.12406	0.000977417	0.00788697	-1.02011
Ebf4	-0.99493	3.73272	-4.12368	0.000978155	0.00788698	-1.02086
Hspa1a	1.33478	10.0729	4.12331	0.000978872	0.00788698	-1.0216
2700050L05Rik	1.08727	7.09197	4.12286	0.000979744	0.00788814	-1.02249
Podnl1	-1.05533	3.58543	-4.12212	0.000981185	0.00788936	-1.02396
Lrrn3	1.30428	4.29247	4.12204	0.00098135	0.00788936	-1.02413
Ada	0.966927	6.43244	4.11902	0.000987233	0.00793077	-1.03011
Dna2	-1.01139	5.63763	-4.11805	0.000989137	0.00794019	-1.03203
Slc30a1	0.978162	9.54985	4.11658	0.000992011	0.00795313	-1.03494
Mlh3	-1.10791	5.70472	-4.11606	0.000993043	0.00795313	-1.03597
Ssh2	0.974345	7.41135	4.11593	0.000993295	0.00795313	-1.03623
Riok3	1.33499	8.29681	4.11573	0.000993683	0.00795313	-1.03662
Rpa3	-1.11967	6.31795	-4.11418	0.000996744	0.00797174	-1.0397
Olfr706	-1.05706	3.31124	-4.1133	0.000998483	0.00797464	-1.04144
Socs4	1.12451	5.54143	4.11325	0.000998576	0.00797464	-1.04153
Gja1	1.3572	4.30695	4.11232	0.00100043	0.00798357	-1.04339
5730409E04Rik	-1.00274	6.8091	-4.11148	0.0010021	0.00799098	-1.04505
Ascc2	0.927216	10.1412	4.11006	0.00100492	0.00800762	-1.04787
Pola1	-1.06667	4.86786	-4.10935	0.00100634	0.00801305	-1.04928
Rbbp6	-1.311	5.13722	-4.10558	0.00101389	0.00806723	-1.05676
Mbnl2	1.22174	8.66037	4.10481	0.00101543	0.00807355	-1.05827
Arhgef5	0.964813	10.302	4.10352	0.00101802	0.00808824	-1.06082
Ywhag	1.06391	9.92025	4.10049	0.00102417	0.00812914	-1.06685
Defb3	-0.861407	6.2387	-4.10024	0.00102467	0.00812914	-1.06733
Dnajc5g	-1.05853	3.37488	-4.0985	0.00102821	0.00815125	-1.07078
Coq10b	1.38075	8.45194	4.09768	0.00102989	0.00815864	-1.07242
Rnps1	0.885545	10.4453	4.09585	0.00103363	0.00818231	-1.07604
Casc1	-0.946824	4.63667	-4.09507	0.00103523	0.00818897	-1.07759
C230075M21Rik	1.25938	5.38475	4.0938	0.00103783	0.00820359	-1.0801
Tagln	0.936365	10.7537	4.09328	0.0010389	0.00820604	-1.08113
Akr1c18	-1.26802	8.55338	-4.09279	0.00103992	0.00820813	-1.08211
Ptger4	1.26881	5.6494	4.09177	0.00104202	0.00821714	-1.08412
Traf3ip1	-1.01891	6.5719	-4.0915	0.00104258	0.00821714	-1.08466
Stambpl1	1.04766	4.19997	4.0903	0.00104508	0.00823084	-1.08705
2610020H08Rik	-0.90939	6.99563	-4.08646	0.00105305	0.00828761	-1.09465
Sbds	0.88106	11.0178	4.0851	0.00105591	0.00830411	-1.09737
Exoc3l2	-1.34979	8.48715	-4.08258	0.00106119	0.00833958	-1.10235
Sox10	-0.999723	4.91794	-4.08067	0.00106523	0.00836026	-1.10615
Lce1c	-0.913951	2.94461	-4.0806	0.00106536	0.00836026	-1.10628
4930563E22Rik	-0.853928	4.40775	-4.07898	0.0010688	0.00837445	-1.1095
Bmp2	1.24538	2.87638	4.07884	0.00106909	0.00837445	-1.10977
Sgms2	1.21693	10.1171	4.07866	0.00106949	0.00837445	-1.11014
Dirc2	-0.932453	8.68898	-4.0756	0.00107599	0.00841926	-1.1162
Baat	-1.10229	4.39776	-4.07466	0.00107801	0.0084244	-1.11807
4833411C07Rik	-0.928806	5.21038	-4.07457	0.0010782	0.0084244	-1.11825
Nip7	0.880131	9.24631	4.07235	0.00108297	0.00845294	-1.12266
Parp11	-1.10513	6.645	-4.07214	0.00108341	0.00845294	-1.12307
Moap1	1.01343	7.77995	4.06935	0.00108942	0.00849375	-1.1286
Zc3h7a	0.874223	9.94669	4.06823	0.00109185	0.00850656	-1.13083
Aqp2	1.35161	11.3087	4.06621	0.00109624	0.0085346	-1.13483
Mtap7d1	1.10265	9.40901	4.06326	0.00110269	0.00857867	-1.1407
Cdca4	1.31497	6.45497	4.06282	0.00110365	0.00857999	-1.14157
Fam160a2	1.02503	9.73405	4.06094	0.00110777	0.00860586	-1.14529
Smad3	1.42259	4.43506	4.06024	0.00110931	0.00861161	-1.14668
Fxyd5	0.973129	7.69369	4.05887	0.00111233	0.00862888	-1.14939
Camk1g	-0.963855	6.96407	-4.05759	0.00111516	0.00864471	-1.15194
Ddc	-1.20347	10.3281	-4.05655	0.00111748	0.00865649	-1.15401
Slc7a8	-0.947411	11.1385	-4.05584	0.00111906	0.0086625	-1.15542
Rbl1	-1.02598	6.17713	-4.0549	0.00112113	0.00867238	-1.15727
Pdp1	1.38368	6.16385	4.05349	0.00112428	0.00869053	-1.16008
Mnt	1.00962	10.2429	4.05264	0.00112619	0.00869913	-1.16178
Adamts10	-1.45933	4.44049	-4.05052	0.00113094	0.00872955	-1.16598
9630023C09Rik	-1.0463	5.72373	-4.04899	0.00113438	0.00874992	-1.16902
Tmem206	-1.06244	8.25713	-4.04662	0.00113972	0.00878485	-1.17371
Col9a2	-0.906796	5.1485	-4.04587	0.00114143	0.00879094	-1.17521
Cdc42ep4	1.27357	7.75745	4.04556	0.00114213	0.00879094	-1.17582
Ppargc1a	-0.987132	8.60337	-4.04331	0.00114724	0.00882402	-1.18028
Fbxo30	0.938857	7.70288	4.04261	0.00114886	0.00883019	-1.18169
Smc2	-1.45953	3.73873	-4.04012	0.00115455	0.00886761	-1.18662
Tbccd1	-0.937937	7.26819	-4.0378	0.00115988	0.00889275	-1.19122
Paqr5	0.933168	8.99989	4.03778	0.00115992	0.00889275	-1.19126
Ccbe1	0.923501	4.62402	4.03704	0.00116165	0.00889275	-1.19274
AI837181	1.06862	8.76588	4.03684	0.0011621	0.00889275	-1.19314
Slc16a1	1.39512	9.85833	4.03679	0.00116222	0.00889275	-1.19323
4632415L05Rik	-0.908143	6.89225	-4.03656	0.00116274	0.00889275	-1.19369
Ankrd24	-0.93472	9.92261	-4.03424	0.00116813	0.00892322	-1.1983
9330151L19Rik	-0.920482	7.52428	-4.03413	0.00116837	0.00892322	-1.19851
LOC545261	-1.50577	4.0472	-4.03346	0.00116994	0.0089289	-1.19985
Ccdc82	1.10149	4.91252	4.03215	0.00117299	0.00894591	-1.20245
Spc25	-0.917095	8.03129	-4.02937	0.00117948	0.00898908	-1.20796
Pou3f1	1.04344	3.22402	4.02895	0.00118047	0.0089903	-1.2088
Ccdc138	-0.947975	4.88849	-4.0284	0.00118177	0.00899387	-1.2099
Ciita	-0.993475	4.15186	-4.02712	0.00118478	0.00901048	-1.21244
2610029I01Rik	-0.918836	7.56406	-4.02505	0.00118966	0.00904126	-1.21655
Dennd1b	0.989746	6.62487	4.02432	0.00119138	0.00904471	-1.21799
Neurl1b	-1.12212	9.08031	-4.02415	0.00119178	0.00904471	-1.21833
Asb1	-0.897113	7.75851	-4.02285	0.00119486	0.00906174	-1.22091
Brpf1	0.927884	8.85833	4.0204	0.00120071	0.0090997	-1.22578
Ldb2	-1.29281	5.3727	-4.01709	0.00120864	0.0091534	-1.23235
Hnf4g	-1.13675	4.36921	-4.01654	0.00120996	0.009157	-1.23344
Ankrd33	-0.856815	4.27161	-4.01553	0.00121239	0.00916887	-1.23545
F2r	1.08548	10.1375	4.01519	0.00121322	0.00916887	-1.23613
Hs3st3b1	-0.843752	6.06116	-4.013	0.00121851	0.00920249	-1.24048
Cmtm8	-0.859826	8.39979	-4.01111	0.00122311	0.00923077	-1.24424
Fam176a	0.867272	11.2595	4.00949	0.00122706	0.00925415	-1.24746
Chpf2	1.02368	9.01229	4.00794	0.00123084	0.00926992	-1.25054
Xdh	1.21883	8.64775	4.00793	0.00123086	0.00926992	-1.25055
Bach1	1.1857	5.74024	4.00744	0.00123207	0.00927262	-1.25153
Peli1	0.937783	8.36513	4.00542	0.00123704	0.00930351	-1.25555
Dusp11	-1.21967	4.89165	-4	0.00125045	0.00939789	-1.26632
Shc2	-0.98682	3.48309	-3.99782	0.00125589	0.00943223	-1.27065
A830021M18Rik	1.33303	6.48778	3.99563	0.00126138	0.00946037	-1.275
Ncs1	1.08212	6.57365	3.99562	0.00126138	0.00946037	-1.27501
Tmem64	-0.981587	9.83715	-3.995	0.00126295	0.00946559	-1.27625
Serpina3j	-1.23472	3.8322	-3.99436	0.00126456	0.00947108	-1.27752
Zhx3	0.931765	8.18087	3.99337	0.00126704	0.00948315	-1.27948
Gprc5d	-1.40707	4.98867	-3.99132	0.00127224	0.0095155	-1.28356
Bcl6b	1.36365	6.30027	3.98786	0.00128103	0.00957461	-1.29043
Ino80	1.02436	8.82029	3.98665	0.00128413	0.0095912	-1.29285
Olfr971	-0.972012	6.12993	-3.9853	0.00128758	0.0096103	-1.29552
Zmym3	-0.987132	8.18237	-3.98389	0.00129119	0.00963065	-1.29832
Gimap1	-1.02739	7.06659	-3.98313	0.00129314	0.00963856	-1.29983
Ppapdc3	-1.24481	5.05414	-3.98251	0.00129476	0.00964319	-1.30108
1700016K19Rik	-0.835611	5.26837	-3.9822	0.00129554	0.00964319	-1.30168
Dlg3	-0.866654	8.55477	-3.98182	0.00129653	0.00964395	-1.30244
Gm4862	-1.38255	5.15489	-3.9776	0.00130747	0.00971591	-1.31083
Tpp2	0.97456	8.74373	3.97718	0.00130856	0.00971591	-1.31166
Olfr312	-0.957838	5.29439	-3.97706	0.00130889	0.00971591	-1.31191
Fermt2	1.06452	10.3423	3.97655	0.0013102	0.00971898	-1.31291
Sema6a	-0.889793	4.37738	-3.97443	0.00131576	0.0097485	-1.31713
Gm12588	-1.17722	7.84768	-3.97434	0.00131598	0.0097485	-1.3173
8430428J23Rik	-0.925891	8.53155	-3.97386	0.00131725	0.00975127	-1.31827
F2rl1	1.39738	5.7603	3.97259	0.00132059	0.00976933	-1.32079
Ppfibp1	0.950747	10.0832	3.96974	0.0013281	0.00981258	-1.32645
Sst	-0.890788	2.98616	-3.96969	0.00132825	0.00981258	-1.32656
Igsf5	1.00735	10.0262	3.96632	0.00133718	0.0098718	-1.33324
Vmn1r47	-0.838255	5.72635	-3.96224	0.00134811	0.00994115	-1.34137
Gca	-0.921626	6.09174	-3.96213	0.0013484	0.00994115	-1.34159
Cybasc3	-0.853924	8.29277	-3.96068	0.00135229	0.00996301	-1.34446
Rtbdn	-1.02916	5.15036	-3.95977	0.00135477	0.0099745	-1.34628
Tsr1	1.20064	7.02373	3.9582	0.00135899	0.0099988	-1.34939
Dbh	-0.905997	3.70277	-3.95698	0.00136231	0.0100164	-1.35182
Il17re	-0.965097	7.92652	-3.95643	0.0013638	0.0100206	-1.35291
Mycs	-0.940023	3.21546	-3.95261	0.00137422	0.0100904	-1.36051
Igfbp5	-1.35217	4.58133	-3.95171	0.00137669	0.0100965	-1.3623
Itih4	-1.40623	4.89897	-3.95163	0.00137692	0.0100965	-1.36247
Myom3	-1.01484	5.23612	-3.95107	0.00137846	0.0100982	-1.36358
Dcaf10	1.02266	6.51066	3.95087	0.00137902	0.0100982	-1.36398
Gpr161	-0.878289	4.91094	-3.94995	0.00138152	0.010104	-1.3658
Plscr1	1.05046	10.4049	3.9499	0.00138167	0.010104	-1.3659
Gm13605	-0.890838	2.32106	-3.94797	0.001387	0.0101359	-1.36974
Smarce1	1.03881	7.0229	3.94764	0.00138791	0.0101359	-1.37039
Cyth1	1.84165	5.21899	3.94549	0.00139387	0.0101726	-1.37467
Zfp697	1.02954	4.37485	3.94406	0.00139786	0.0101949	-1.37752
5430407P10Rik	1.20058	7.43471	3.9407	0.00140724	0.0102489	-1.38419
9230112J17Rik	-0.823541	5.66587	-3.94069	0.00140729	0.0102489	-1.38423
Ngfr	-0.885918	4.91874	-3.9404	0.0014081	0.0102489	-1.3848
Tmem161a	-0.856132	6.58499	-3.93984	0.00140967	0.0102534	-1.38591
Adm2	1.40704	3.70166	3.93854	0.00141333	0.0102732	-1.3885
Olfr1537-ps1	-0.952624	3.45046	-3.93639	0.00141941	0.0103104	-1.39278
Gm4371	-1.03884	6.30882	-3.9305	0.00143619	0.0104253	-1.4045
Glis3	1.19139	4.07512	3.92898	0.00144053	0.0104499	-1.40751
2310037I24Rik	0.827257	10.3659	3.92697	0.00144631	0.0104848	-1.4115
Scaper	-0.810595	5.03501	-3.92617	0.00144862	0.0104945	-1.41309
Zfp954	0.834692	8.76878	3.9251	0.00145172	0.01051	-1.41522
Pycard	-0.907769	8.04868	-3.92442	0.0014537	0.0105163	-1.41659
Stxbp4	-1.26583	5.70492	-3.92382	0.00145545	0.0105163	-1.41778
Nek4	-0.830872	7.3061	-3.9238	0.0014555	0.0105163	-1.41782
Map3k1	0.959619	9.27835	3.92341	0.00145662	0.0105173	-1.41858
Lrrfip1	1.02746	8.40567	3.92237	0.00145966	0.0105322	-1.42066
Kifc1	-1.13743	3.35563	-3.91942	0.00146828	0.0105874	-1.42653
Mef2c	-0.898729	4.92744	-3.91843	0.00147118	0.0106013	-1.4285
Zfp64	0.858962	8.51763	3.91768	0.0014734	0.0106102	-1.43
Dnaic1	-0.941857	6.42938	-3.91607	0.00147813	0.0106373	-1.4332
Sdccag8	-1.00153	5.54266	-3.91396	0.00148437	0.0106716	-1.4374
Atp11c	0.975429	4.79856	3.91379	0.00148488	0.0106716	-1.43774
Cnr2	-1.32596	3.08196	-3.91293	0.00148741	0.0106827	-1.43943
1700030K09Rik	-0.984078	6.70728	-3.91117	0.00149266	0.0107068	-1.44295
Olfr906	-0.907404	4.9668	-3.91115	0.00149273	0.0107068	-1.443
Ddx3y	1.09253	8.49101	3.91003	0.00149607	0.0107236	-1.44522
Cntnap1	-0.87086	3.74561	-3.9062	0.00150755	0.0107988	-1.45284
Foxh1	-0.872369	9.47284	-3.9047	0.00151207	0.010824	-1.45583
Wbp4	0.958889	8.30387	3.90392	0.00151441	0.0108336	-1.45736
Wdr43	1.04803	8.15583	3.90213	0.00151984	0.0108653	-1.46093
Tnfrsf1a	0.954073	11.125	3.90067	0.00152428	0.010883	-1.46384
Arpc1b	0.85323	11.5916	3.90066	0.00152432	0.010883	-1.46387
D930020B18Rik	-0.936495	5.83404	-3.89607	0.00153835	0.010976	-1.473
Prkra	-0.875411	7.46942	-3.89387	0.00154513	0.0110164	-1.47738
Car5a	-1.08054	4.24651	-3.89357	0.00154605	0.0110164	-1.47797
Ate1	1.21789	5.93453	3.89174	0.00155172	0.0110495	-1.48162
Ptar1	1.01449	6.0339	3.8912	0.00155337	0.011054	-1.48268
Zpbp2	-1.03397	4.50778	-3.8897	0.00155805	0.01108	-1.48568
B930069K15Rik	1.00507	5.62391	3.88847	0.00156189	0.0111001	-1.48813
Lrrc8a	0.961399	10.1058	3.88675	0.00156724	0.0111308	-1.49154
Myod1	-0.915018	3.92364	-3.8858	0.00157022	0.0111412	-1.49343
Tmed8	-0.933562	8.06749	-3.88561	0.00157081	0.0111412	-1.49381
Pgpep1	-0.961341	10.3418	-3.88504	0.00157263	0.0111412	-1.49496
Diras1	1.19832	4.0231	3.88486	0.00157317	0.0111412	-1.4953
Tg	-0.856091	2.73586	-3.88465	0.00157384	0.0111412	-1.49573
C130039O16Rik	1.16749	5.16739	3.88056	0.00158674	0.0112252	-1.50386
Grin2d	-0.962526	7.70139	-3.87841	0.00159357	0.0112657	-1.50813
B4galt1	1.06555	10.4434	3.87811	0.00159455	0.0112657	-1.50875
Dcaf4	-0.990107	6.2323	-3.87749	0.0015965	0.0112684	-1.50997
Nat14	-0.991349	5.76089	-3.8771	0.00159776	0.0112684	-1.51075
C730027H18Rik	-0.99208	5.86903	-3.87701	0.00159804	0.0112684	-1.51093
Aplnr	-0.875116	4.22507	-3.87597	0.00160138	0.0112788	-1.51301
Ctnnal1	1.31047	6.72132	3.8759	0.0016016	0.0112788	-1.51314
Cyp2a22	1.15601	7.97803	3.87406	0.00160748	0.0113129	-1.51679
Arhgef3	1.00057	8.49245	3.87329	0.00160997	0.011323	-1.51833
Fv1	-0.878728	3.91102	-3.87239	0.00161287	0.011336	-1.52012
Tsga14	-1.12435	3.82272	-3.87096	0.00161749	0.0113612	-1.52298
Defb19	-0.896043	5.46906	-3.87038	0.00161936	0.0113669	-1.52413
Vezf1	0.910864	9.31654	3.86913	0.00162343	0.0113881	-1.52662
Spatc1	-0.826044	3.44049	-3.86835	0.00162593	0.0113911	-1.52816
Adam2	-0.839276	3.64481	-3.86809	0.0016268	0.0113911	-1.52869
Slc30a2	0.894845	10.5615	3.86802	0.001627	0.0113911	-1.52882
Fam189b	-0.916962	6.4381	-3.86628	0.0016327	0.0114236	-1.5323
Taf6l	-0.994031	5.39157	-3.86504	0.00163674	0.0114445	-1.53476
Aoc2	1.13776	4.89539	3.86457	0.00163829	0.0114456	-1.5357
Map3k3	0.93314	8.53019	3.86435	0.001639	0.0114456	-1.53613
Nfam1	-1.13953	3.09696	-3.86313	0.00164299	0.011453	-1.53855
Fyb	0.897607	6.42743	3.86302	0.00164336	0.011453	-1.53878
Ptrh1	0.84332	7.77342	3.8628	0.00164407	0.011453	-1.53921
Prl3d1	-0.833664	5.79082	-3.86274	0.00164428	0.011453	-1.53934
Adss	1.1475	9.25527	3.85992	0.00165357	0.0115103	-1.54495
Acrv1	-0.881068	3.09396	-3.85794	0.00166013	0.0115485	-1.54889
Clec1b	1.00223	3.62558	3.85708	0.00166298	0.0115609	-1.5506
Pvrl1	0.917234	10.8698	3.85518	0.00166932	0.0115976	-1.55439
Rhod	0.92925	9.18556	3.85461	0.00167123	0.0116009	-1.55552
Tgtp1	-0.997503	4.68074	-3.8544	0.00167194	0.0116009	-1.55595
Chchd8	-0.978723	7.11444	-3.85308	0.00167635	0.011624	-1.55857
Col11a1	-1.04021	3.67525	-3.85083	0.00168389	0.0116689	-1.56304
Sprr1a	2.55562	7.36121	3.85013	0.00168626	0.0116778	-1.56444
1600002H07Rik	-1.00804	4.96457	-3.84886	0.00169057	0.0117002	-1.56698
Cbr3	1.15685	7.30834	3.84651	0.0016985	0.0117476	-1.57164
1190003J15Rik	0.840696	7.88493	3.84528	0.00170269	0.0117691	-1.57409
Cox7c	-0.861746	10.7304	-3.84447	0.00170546	0.0117711	-1.57571
Znrd1as	-0.870989	7.83082	-3.84431	0.001706	0.0117711	-1.57603
Zfp532	-1.15715	4.44635	-3.84424	0.00170624	0.0117711	-1.57616
Mylip	-1.11625	9.2658	-3.8412	0.00171666	0.0118355	-1.58223
D14Ertd449e	-1.24489	11.4103	-3.8385	0.00172595	0.0118919	-1.5876
Gm9897	-0.911172	4.9168	-3.83619	0.00173395	0.0119395	-1.5922
Zfp784	-0.910117	6.10292	-3.83465	0.00173929	0.0119687	-1.59527
Rnh1	1.05861	10.5845	3.83295	0.00174522	0.0120019	-1.59865
Col4a1	1.2075	10.6707	3.83021	0.00175483	0.0120603	-1.60411
Crb2	-0.917289	6.28484	-3.82944	0.00175751	0.012071	-1.60563
Elf4	-1.02705	6.06818	-3.82839	0.0017612	0.0120876	-1.60772
Fgd2	-1.00614	5.65423	-3.82813	0.00176215	0.0120876	-1.60826
Krtap16-10	-1.05596	4.29932	-3.82586	0.00177016	0.0121349	-1.61277
Adrbk1	1.0113	9.20379	3.82522	0.00177241	0.0121426	-1.61404
4933400C05Rik	-0.826265	5.7018	-3.82436	0.00177548	0.012156	-1.61576
Hsd17b2	1.17529	8.3093	3.82292	0.00178061	0.0121795	-1.61863
Znrf1	0.858993	8.93732	3.82276	0.00178116	0.0121795	-1.61894
Thbs1	1.68045	5.14771	3.82192	0.00178417	0.0121924	-1.62062
0710001D07Rik	-0.992127	5.987	-3.82133	0.00178629	0.0121937	-1.6218
Cldn9	-0.810767	6.14406	-3.82124	0.0017866	0.0121937	-1.62197
Cit	-0.849269	5.84576	-3.81865	0.00179589	0.0122447	-1.62713
Yipf7	-0.923346	3.94924	-3.8185	0.00179644	0.0122447	-1.62744
Med15	0.993558	7.75227	3.81821	0.00179747	0.0122447	-1.62801
Ankrd2	1.01853	4.42832	3.81543	0.00180751	0.0123054	-1.63355
Cryga	-0.981248	5.57742	-3.81488	0.00180948	0.0123111	-1.63463
Kcnj4	-0.921842	4.64187	-3.81075	0.0018245	0.0123955	-1.64286
Slc17a8	-0.836036	5.11169	-3.81068	0.00182478	0.0123955	-1.64301
Slc2a12	-0.846723	6.98445	-3.81022	0.00182643	0.0123955	-1.64391
Cetn1	-1.03617	5.39495	-3.81001	0.00182724	0.0123955	-1.64435
Efna1	1.21669	8.40315	3.80943	0.00182936	0.0123955	-1.6455
Ubqln1	1.07067	7.93778	3.80941	0.00182943	0.0123955	-1.64554
1810034E14Rik	-1.07485	5.94596	-3.80928	0.00182989	0.0123955	-1.64579
B3galnt2	-0.883538	7.96848	-3.80865	0.00183221	0.0124034	-1.64705
Tmem56	1.24827	4.81088	3.80812	0.00183415	0.0124088	-1.6481
Ppbp	1.14628	4.60076	3.80768	0.00183575	0.0124119	-1.64897
Srf	0.885419	8.40417	3.80709	0.00183795	0.0124121	-1.65016
9430013L17Rik	-1.19629	4.57978	-3.80667	0.00183949	0.0124121	-1.651
Cbr1	-0.888159	8.62366	-3.80666	0.0018395	0.0124121	-1.651
Pinx1	-1.04589	8.92609	-3.80643	0.00184036	0.0124121	-1.65146
Ttc18	-0.980096	3.76621	-3.80394	0.00184957	0.0124656	-1.65643
Rnf19a	0.939416	9.72332	3.80343	0.00185144	0.0124656	-1.65744
Pkn2	0.922275	8.28336	3.80335	0.00185173	0.0124656	-1.65759
Rad1	-1.10093	6.04747	-3.79861	0.00186942	0.0125686	-1.66705
Gm13157	-0.822845	6.12703	-3.79848	0.0018699	0.0125686	-1.6673
Sec62	-1.01386	5.94273	-3.79817	0.00187106	0.0125686	-1.66792
Zfp36	1.8793	10.2513	3.79788	0.00187214	0.0125686	-1.6685
Crybg3	0.867018	8.25461	3.79766	0.00187298	0.0125686	-1.66894
Rfx1	-1.07722	3.9753	-3.79739	0.001874	0.0125686	-1.66948
Ccnyl1	1.13021	6.7404	3.79635	0.00187787	0.0125868	-1.67154
Usp27x	-1.04125	5.39588	-3.79551	0.00188107	0.0126005	-1.67323
Heatr5b	-0.993703	4.11356	-3.79505	0.0018828	0.0126043	-1.67414
Myoz1	-1.01386	3.01494	-3.79435	0.00188541	0.012614	-1.67552
Cnpy4	-0.860426	7.40949	-3.79305	0.00189035	0.0126392	-1.67812
Plekhg1	1.10634	7.10852	3.7918	0.00189507	0.012663	-1.6806
Pstpip1	1.02829	4.46907	3.78862	0.0019072	0.0127362	-1.68695
Ak1	-0.896489	8.45136	-3.78602	0.00191717	0.0127949	-1.69213
0610039H22Rik	-0.937538	5.24991	-3.78472	0.00192214	0.0128202	-1.6947
4930555K19Rik	-0.847732	6.20142	-3.78431	0.00192371	0.0128228	-1.69552
Kdm6b	1.22426	9.2588	3.78266	0.00193009	0.0128574	-1.69881
Asap1	1.04943	7.91701	3.7814	0.00193498	0.0128821	-1.70133
E130118H10Rik	1.46048	4.82578	3.77305	0.00196762	0.0130913	-1.71796
Spata21	-0.861892	4.76741	-3.77201	0.00197171	0.0131085	-1.72002
Limk1	0.864069	8.15641	3.77156	0.00197352	0.0131085	-1.72093
Anp32a	-0.923929	7.89664	-3.77134	0.00197436	0.0131085	-1.72135
Scaf8	0.847182	10.0312	3.77117	0.00197504	0.0131085	-1.72169
Ppcs	0.813612	10.0869	3.76795	0.00198782	0.0131852	-1.7281
AB010352	-1.03672	7.99219	-3.76529	0.00199848	0.013244	-1.73342
2022-09-09	1.00482	10.4877	3.76513	0.00199912	0.013244	-1.73374
Pzp	0.9778	8.52272	3.76109	0.00201536	0.0133434	-1.74178
Dot1l	0.901678	7.52395	3.76046	0.0020179	0.0133521	-1.74303
Armcx6	-0.880445	6.60318	-3.75942	0.0020221	0.0133718	-1.7451
Naip5	-0.849873	3.36225	-3.75781	0.00202864	0.0134068	-1.74831
Wbscr28	-1.03032	3.01695	-3.75631	0.00203477	0.0134392	-1.75131
Fgfr2	1.43794	4.9921	3.75498	0.00204019	0.0134667	-1.75395
2210011C24Rik	-0.953413	8.93191	-3.75365	0.00204564	0.0134945	-1.7566
Crem	1.08628	7.19953	3.75305	0.00204812	0.0135027	-1.7578
Trim24	0.832327	10.3259	3.75264	0.00204979	0.0135055	-1.75861
Gtf2a1	1.19754	3.33942	3.75183	0.00205311	0.0135121	-1.76022
Tex21	-0.999301	3.32495	-3.75159	0.0020541	0.0135121	-1.7607
Rap1b	0.915633	8.93713	3.75148	0.00205454	0.0135121	-1.76091
Zfp82	-1.17827	3.91585	-3.75065	0.002058	0.0135266	-1.76258
Zfp108	-1.4259	4.2621	-3.74768	0.00207026	0.0135925	-1.76849
Olfr12	-0.785482	5.07745	-3.74732	0.00207176	0.0135925	-1.76921
Nlrp6	-0.883285	10.1663	-3.74732	0.00207177	0.0135925	-1.76921
Ube2j1	0.784452	9.70228	3.74598	0.00207736	0.0136209	-1.77189
Amotl2	0.965913	9.12953	3.74543	0.00207963	0.0136276	-1.77297
Spp1	0.80012	14.6671	3.74336	0.00208828	0.013676	-1.7771
Fbxl16	-0.883196	6.146	-3.74284	0.00209047	0.0136821	-1.77814
Enc1	1.19588	7.58379	3.7408	0.00209902	0.0137297	-1.78219
Fgd4	-1.24851	4.86832	-3.73927	0.00210548	0.0137637	-1.78525
Spint1	0.983077	11.112	3.73449	0.00212576	0.0138879	-1.79477
Kifc2	-0.951818	7.3677	-3.73249	0.00213433	0.0139355	-1.79876
Mbd1	0.891792	9.3816	3.73064	0.00214226	0.0139788	-1.80244
Tcp11l2	1.04628	8.71718	3.72529	0.00216537	0.0141211	-1.8131
Lins	0.834386	7.46976	3.72406	0.00217073	0.0141476	-1.81555
Nras	0.988315	8.31343	3.72367	0.0021724	0.01415	-1.81632
C130079B09Rik	0.844301	5.01719	3.72334	0.00217384	0.0141508	-1.81698
BC030307	-1.00213	5.01197	-3.7221	0.00217927	0.0141777	-1.81945
Rbbp9	-1.04996	5.88062	-3.72105	0.00218385	0.014199	-1.82154
Ablim2	-0.821759	5.36971	-3.71601	0.00220606	0.0143347	-1.83158
Tor1aip1	1.01705	7.99601	3.71539	0.00220879	0.0143439	-1.83281
Hmgxb4	-0.937508	6.50465	-3.71457	0.00221246	0.0143592	-1.83446
Ggps1	0.860664	7.16321	3.71208	0.00222351	0.0144222	-1.8394
2900092E17Rik	-0.800702	11.1001	-3.71103	0.00222823	0.0144442	-1.84151
Swap70	0.881644	8.60288	3.71035	0.00223124	0.0144551	-1.84285
D6Mm5e	-0.965894	5.10902	-3.70963	0.00223446	0.0144673	-1.84428
Mospd1	-0.910912	5.51351	-3.70752	0.00224396	0.014518	-1.8485
Gpr101	-0.8979	4.10569	-3.7073	0.00224497	0.014518	-1.84894
Srl	-1.00642	3.83723	-3.70577	0.00225185	0.0145442	-1.85198
Gabre	-0.875851	3.13873	-3.70575	0.00225197	0.0145442	-1.85203
Usp19	0.942021	9.46684	3.70511	0.00225483	0.0145442	-1.85329
Gm16223	-1.07511	6.02215	-3.70493	0.00225564	0.0145442	-1.85365
Dysf	1.00534	7.0541	3.70492	0.00225572	0.0145442	-1.85368
BC029127	-1.17301	5.90139	-3.70247	0.00226684	0.0146072	-1.85856
Prima1	-1.01159	5.42803	-3.70202	0.00226887	0.0146116	-1.85945
Wdr38	-1.27633	4.28426	-3.70145	0.00227146	0.0146196	-1.86058
6430598A04Rik	1.071	4.96176	3.69936	0.00228103	0.0146643	-1.86475
Dazap1	0.899386	9.7672	3.69918	0.00228186	0.0146643	-1.86512
Scg5	0.812251	8.06555	3.69905	0.00228246	0.0146643	-1.86538
Klf9	0.995387	9.32525	3.69665	0.00229349	0.0147264	-1.87016
Depdc7	-0.82732	7.99937	-3.69047	0.0023221	0.0149013	-1.88246
Mapt	-0.799572	10.2567	-3.68873	0.00233022	0.0149446	-1.88593
Ccdc28b	-1.08588	3.3684	-3.68782	0.00233447	0.0149629	-1.88773
Hist1h1a	-0.989295	3.67538	-3.68663	0.00234005	0.0149898	-1.8901
Stfa3	-0.830268	3.32847	-3.68277	0.00235829	0.0150978	-1.8978
1110017D15Rik	0.87831	4.57145	3.68032	0.00236993	0.015155	-1.90269
Npsr1	-1.10558	3.35684	-3.6803	0.00237002	0.015155	-1.90273
Olfr648	-0.830536	4.29055	-3.6789	0.00237666	0.0151885	-1.9055
Gtf2f1	0.799626	10.9011	3.67831	0.0023795	0.0151977	-1.90669
Fancc	-0.846876	5.67729	-3.67664	0.00238749	0.0152397	-1.91001
Best2	-0.885883	5.14738	-3.67277	0.00240611	0.0153496	-1.91772
Siva1	-0.798323	7.22922	-3.67097	0.00241484	0.0153962	-1.92131
4921517D21Rik	-0.835871	4.16978	-3.66846	0.00242705	0.0154574	-1.92631
Aig1	0.805783	6.64037	3.66841	0.00242728	0.0154574	-1.92641
Tle6	-1.11373	5.05357	-3.66796	0.00242948	0.0154622	-1.9273
Golt1b	0.877266	7.69739	3.66762	0.00243112	0.0154637	-1.92798
Gm3086	-0.784957	6.59675	-3.66676	0.00243531	0.0154763	-1.92968
Xylt1	-0.842409	3.96283	-3.66663	0.00243597	0.0154763	-1.92995
Ptgir	1.1272	5.28041	3.66597	0.00243921	0.0154879	-1.93127
Tmem186	-1.11735	5.06537	-3.66496	0.00244413	0.01551	-1.93327
Kin	0.777328	8.77194	3.66447	0.00244656	0.0155164	-1.93425
Gramd3	0.891853	8.79077	3.66373	0.00245018	0.0155302	-1.93572
Hoga1	0.927068	10.8916	3.6618	0.00245974	0.0155817	-1.93958
Nbl1	1.12932	9.0487	3.66111	0.00246312	0.0155881	-1.94094
Gm2897	1.02746	5.1497	3.66101	0.00246363	0.0155881	-1.94114
3830406C13Rik	-0.859083	8.03529	-3.66053	0.00246599	0.0155887	-1.9421
Asgr1	-0.919066	5.45009	-3.66037	0.00246679	0.0155887	-1.94242
Drd5	-1.03656	3.39988	-3.66005	0.00246838	0.0155887	-1.94305
Dnajc11	-0.872168	7.30714	-3.65983	0.00246947	0.0155887	-1.94349
Pde4a	-0.894971	6.0676	-3.65927	0.00247223	0.0155971	-1.9446
Gsx1	-0.954358	6.09207	-3.65885	0.00247433	0.0156012	-1.94544
Ncapg	-1.02534	2.88996	-3.65673	0.00248492	0.0156589	-1.94968
Speg	-0.937643	6.68055	-3.65382	0.00249946	0.0157414	-1.95546
Amz1	-1.00226	7.38709	-3.6521	0.00250811	0.0157867	-1.95889
Gm14406	-1.14094	7.68962	-3.65155	0.00251091	0.0157952	-1.95999
Brix1	0.959594	9.26897	3.65098	0.00251377	0.015804	-1.96112
Mtmr3	1.00224	8.61429	3.64823	0.00252768	0.0158768	-1.96659
Apbb3	1.09823	8.39312	3.64796	0.00252906	0.0158768	-1.96713
Nsun2	-0.857645	6.00607	-3.64783	0.00252975	0.0158768	-1.9674
Arhgap6	-0.772729	7.45867	-3.64556	0.00254128	0.01594	-1.97191
Reep3	0.802725	11.0556	3.64425	0.002548	0.0159729	-1.97453
Clec2l	-0.903346	3.71902	-3.64076	0.00256592	0.016069	-1.98147
Klhl20	-0.955902	6.44367	-3.64069	0.00256629	0.016069	-1.98162
Gpr30	-0.917674	5.20557	-3.63944	0.00257275	0.0160984	-1.98411
Kif26a	-1.25253	3.92091	-3.6392	0.00257397	0.0160984	-1.98458
Ccdc6	-0.986397	9.3423	-3.6388	0.00257606	0.016099	-1.98538
Zfp826	-1.14114	5.02837	-3.63861	0.00257703	0.016099	-1.98576
Cited1	-0.806737	5.26951	-3.63434	0.00259923	0.0162254	-1.99426
Sh3bp1	-1.02451	5.98055	-3.63415	0.00260025	0.0162254	-1.99464
Abhd8	-0.900511	6.52685	-3.63144	0.00261446	0.0163047	-2.00004
Ccdc88a	-0.743419	4.58696	-3.62968	0.00262373	0.0163531	-2.00355
Gzmm	-0.895217	4.14942	-3.6276	0.00263472	0.0164084	-2.00769
Rhcg	-0.820234	11.368	-3.62742	0.00263563	0.0164084	-2.00803
Gm11938	-0.793023	8.12983	-3.62693	0.00263827	0.0164154	-2.00903
Vcl	1.60042	6.10596	3.62561	0.00264525	0.0164428	-2.01164
Mast1	-0.987024	3.45168	-3.62552	0.00264571	0.0164428	-2.01182
Lce1m	-0.890077	4.2934	-3.62428	0.00265235	0.0164747	-2.0143
Olfr1143	-0.756279	5.05281	-3.62106	0.00266958	0.0165691	-2.02071
Fam167b	-0.953974	6.36189	-3.62087	0.00267061	0.0165691	-2.02109
Ubtd2	0.841388	5.82504	3.62054	0.00267236	0.0165705	-2.02175
Fbxo27	-0.809284	6.2019	-3.61973	0.00267669	0.0165878	-2.02335
Irs4	-0.810343	5.51369	-3.61625	0.00269548	0.0166947	-2.03028
Ptges	0.959192	7.05166	3.61462	0.00270434	0.0167338	-2.03353
Ly6i	0.840102	7.23209	3.61449	0.00270507	0.0167338	-2.03379
Terc	-0.931206	6.42256	-3.61424	0.00270642	0.0167338	-2.03429
Mapre3	1.07017	7.99632	3.61383	0.00270862	0.0167379	-2.03509
1110035H17Rik	-0.976846	4.61283	-3.61326	0.00271173	0.0167476	-2.03623
Lyl1	-1.19417	6.09044	-3.61183	0.00271958	0.0167842	-2.03909
Myog	-0.843203	3.09266	-3.61161	0.00272076	0.0167842	-2.03952
Zfp820	-1.06	7.89372	-3.61132	0.00272233	0.0167844	-2.04009
Smpx	-1.12938	4.04223	-3.61027	0.00272812	0.0168065	-2.0422
Spinlw1	-1.06423	3.09877	-3.6101	0.00272902	0.0168065	-2.04252
Ecscr	0.850682	7.85949	3.60649	0.00274893	0.0169195	-2.04972
Dyrk1a	0.949194	7.76634	3.60445	0.00276023	0.0169794	-2.05379
Ube2h	1.03343	8.7464	3.6016	0.00277609	0.0170673	-2.05946
Sall4	-0.858673	6.53075	-3.59963	0.00278707	0.0171244	-2.06337
Olfr38	-0.934723	2.92497	-3.59937	0.00278853	0.0171244	-2.06389
Olfr30	-1.39577	3.70071	-3.59886	0.00279139	0.0171322	-2.0649
Mad2l2	0.841373	9.732	3.59847	0.00279361	0.0171361	-2.06569
Sfrs18	-0.885839	8.23025	-3.59728	0.00280031	0.0171675	-2.06806
Mycbpap	-0.905131	6.89552	-3.59676	0.00280321	0.0171756	-2.06908
Dio1	-0.905433	9.37466	-3.59498	0.00281331	0.01722	-2.07264
Ror2	-0.796411	5.93245	-3.59492	0.00281364	0.01722	-2.07276
Cand2	-1.27679	4.02237	-3.59398	0.00281894	0.0172358	-2.07462
Taf5l	0.879645	8.68668	3.5939	0.00281939	0.0172358	-2.07478
Chat	-0.802368	3.85794	-3.59302	0.0028244	0.0172505	-2.07654
Slc22a28	-0.786772	11.9625	-3.59292	0.00282499	0.0172505	-2.07674
Pigyl	-0.782051	8.70646	-3.59198	0.00283033	0.0172735	-2.07861
Ahnak	1.31639	7.91658	3.59094	0.00283624	0.0172756	-2.08068
Sema4b	1.06948	5.52885	3.59092	0.00283633	0.0172756	-2.08071
Mrps18b	0.983902	6.65109	3.5908	0.00283705	0.0172756	-2.08096
BC021891	-0.957271	5.67834	-3.5908	0.00283706	0.0172756	-2.08096
N28178	-1.41644	5.5637	-3.59045	0.00283903	0.017278	-2.08165
Zfp318	-0.957914	6.82219	-3.58896	0.00284752	0.0173199	-2.08461
Tmem177	-0.934191	5.71045	-3.5875	0.00285593	0.0173613	-2.08753
Gtpbp3	-0.756552	7.60993	-3.58484	0.00287126	0.0174447	-2.09282
B3gnt9-ps	-1.06155	3.81887	-3.58389	0.00287673	0.017459	-2.09471
Oc90	-0.872668	4.51936	-3.58387	0.00287684	0.017459	-2.09475
Morc4	-1.08633	4.07974	-3.58186	0.00288852	0.0175202	-2.09876
St7l	0.829757	5.87071	3.57998	0.00289946	0.0175767	-2.1025
Apobec1	1.14708	6.10501	3.57893	0.00290558	0.0176039	-2.10458
Rrp15	0.798005	8.38748	3.57761	0.00291329	0.0176408	-2.10721
Aldoart2	-0.825933	4.07731	-3.57694	0.00291722	0.0176547	-2.10854
Lmo2	-1.24208	4.8676	-3.57262	0.00294272	0.0177849	-2.11715
Gm5376	0.947104	5.51832	3.57252	0.00294328	0.0177849	-2.11734
Otof	-0.913644	3.91324	-3.57246	0.00294365	0.0177849	-2.11746
Ldlr	1.04997	3.64159	3.57029	0.00295654	0.0178472	-2.12179
Bcmo1	0.937419	4.7814	3.57009	0.00295769	0.0178472	-2.12217
Taf3	1.07475	5.95381	3.56989	0.0029589	0.0178472	-2.12257
2810013P06Rik	-0.965685	7.16924	-3.569	0.00296422	0.0178694	-2.12435
Frs3	-0.841248	7.25992	-3.56777	0.00297153	0.0179035	-2.12679
Per1	1.43058	9.2309	3.56651	0.00297909	0.017939	-2.1293
Il27ra	-0.973488	3.66298	-3.56539	0.00298578	0.0179619	-2.13152
4833422M21Rik	-1.07889	4.8287	-3.56533	0.00298619	0.0179619	-2.13166
Mtap1s	0.947373	8.76533	3.56368	0.00299609	0.0180028	-2.13493
Pard6b	1.08347	5.36114	3.56364	0.00299631	0.0180028	-2.135
Csnk1e	0.770261	8.26882	3.5607	0.00301409	0.0180995	-2.14085
4932416H05Rik	-0.952662	4.98635	-3.56038	0.00301605	0.0181013	-2.1415
Gm9806	-1.0033	5.20229	-3.55824	0.00302904	0.0181692	-2.14575
2310058D17Rik	-1.13927	4.30172	-3.55769	0.00303241	0.0181787	-2.14685
B230340J04Rik	-0.763356	5.06933	-3.55744	0.00303398	0.0181787	-2.14736
Gm17434	-0.747477	5.46495	-3.55665	0.00303877	0.0181818	-2.14892
Atp6v1c2	-0.78805	9.10501	-3.55646	0.00303992	0.0181818	-2.14929
Alms1	-0.887717	4.20002	-3.55641	0.00304023	0.0181818	-2.1494
Slc29a2	-0.974916	5.82438	-3.55625	0.0030412	0.0181818	-2.14971
Grasp	1.02856	5.82652	3.55567	0.0030448	0.0181933	-2.15088
Syde1	0.993154	8.66103	3.5552	0.00304763	0.0182002	-2.1518
Star	0.991421	3.24295	3.55469	0.00305076	0.0182088	-2.15281
Angptl6	-0.816804	6.57381	-3.55303	0.003061	0.0182599	-2.15613
Prdm16	-0.883777	8.14747	-3.55263	0.00306346	0.0182627	-2.15692
Tceal1	-1.01841	6.06544	-3.55241	0.00306484	0.0182627	-2.15737
Loxl1	1.1432	7.99571	3.55116	0.00307252	0.0182985	-2.15984
Sipa1l2	0.99242	7.32987	3.55077	0.00307495	0.0183029	-2.16063
Grpel2	0.958872	10.0111	3.55039	0.00307728	0.0183039	-2.16137
3021401N23Rik	-1.19621	4.48759	-3.5502	0.0030785	0.0183039	-2.16176
4933403G14Rik	-0.983378	6.20264	-3.54942	0.00308333	0.0183226	-2.16332
2610018G03Rik	-0.990833	3.84982	-3.54891	0.00308645	0.0183311	-2.16432
Ccdc148	-0.922905	4.01336	-3.5482	0.00309089	0.0183474	-2.16574
Olfr577	-0.92534	5.05977	-3.54549	0.00310778	0.0184318	-2.17113
C230096K16Rik	1.22672	6.1704	3.54534	0.0031087	0.0184318	-2.17142
Amelx	-0.867239	6.28149	-3.5451	0.00311022	0.0184318	-2.1719
Nlk	-0.873126	6.82709	-3.54474	0.00311249	0.0184353	-2.17262
Olfr1126	-0.811657	3.58269	-3.54312	0.00312264	0.0184853	-2.17584
BC027231	1.24449	4.35925	3.54083	0.00313706	0.0185605	-2.1804
Kdelc2	-0.809777	5.80629	-3.54028	0.00314052	0.0185708	-2.18148
Slc14a2	-1.10253	7.69786	-3.53956	0.00314507	0.0185876	-2.18292
Cd248	-0.784809	7.55724	-3.53914	0.00314778	0.0185935	-2.18377
1110058L19Rik	-0.735004	9.56339	-3.53812	0.00315424	0.0186215	-2.18579
Klhl30	-1.03596	3.69184	-3.53736	0.00315908	0.01864	-2.18731
Coro2a	1.65477	5.42803	3.5354	0.00317156	0.0187034	-2.19121
Pbx2	-0.903009	7.80713	-3.53077	0.00320126	0.0188683	-2.20042
Pde3b	0.967851	5.72633	3.53021	0.00320486	0.0188793	-2.20153
Ripk3	1.16166	5.09614	3.52947	0.00320962	0.018897	-2.203
Ccdc30	-0.908019	6.50668	-3.52863	0.00321504	0.0189108	-2.20467
Cstb	0.842933	10.3193	3.52831	0.0032171	0.0189108	-2.2053
Sdad1	0.824854	8.36096	3.5283	0.00321719	0.0189108	-2.20533
Tmem72	-0.85717	7.70071	-3.52681	0.00322684	0.0189512	-2.20829
Gm14440	-1.07855	8.77817	-3.5267	0.00322756	0.0189512	-2.20851
Msh6	-0.805797	8.91614	-3.52486	0.00323955	0.0190113	-2.21217
Sap30bp	0.800475	9.59534	3.52444	0.00324227	0.019017	-2.213
Slc11a1	1.08447	5.95756	3.52399	0.00324521	0.0190239	-2.21389
Rdh18-ps	-0.946085	4.11859	-3.52298	0.00325184	0.0190525	-2.21591
Odz4	-1.01318	4.54233	-3.52239	0.00325568	0.0190647	-2.21708
Herc3	0.879831	9.84889	3.52165	0.00326057	0.019083	-2.21856
H2-D1	0.872306	11.7301	3.52098	0.00326493	0.0190983	-2.21988
Ripk4	1.14113	8.4608	3.52003	0.00327116	0.0191186	-2.22177
Gm7008	-1.0562	4.35045	-3.51992	0.00327194	0.0191186	-2.222
Ptp4a2	0.758654	10.8419	3.51831	0.0032825	0.01917	-2.22518
6330509M05Rik	-0.795413	4.56061	-3.515	0.00330445	0.0192878	-2.23177
Gm19315	-1.0284	8.12518	-3.51329	0.00331587	0.0193353	-2.23518
Crispld2	1.18154	7.33477	3.51317	0.00331669	0.0193353	-2.23542
Rabgef1	0.865474	8.28763	3.51298	0.00331793	0.0193353	-2.23579
Sin3b	-0.798701	8.78815	-3.51184	0.0033256	0.0193667	-2.23807
Chac2	-0.803886	8.40004	-3.51097	0.00333142	0.0193667	-2.2398
Clic3	-1.0647	7.08465	-3.51068	0.00333336	0.0193667	-2.24037
Wdr54	-1.18165	3.27123	-3.51067	0.00333343	0.0193667	-2.24039
2410075B13Rik	-0.975877	5.70237	-3.51051	0.00333446	0.0193667	-2.2407
Llph	0.848979	9.8504	3.51044	0.00333492	0.0193667	-2.24083
Gli1	-0.805365	2.68242	-3.51031	0.00333582	0.0193667	-2.2411
Wfdc1	-0.891102	5.77036	-3.50878	0.00334611	0.019416	-2.24414
2810468N07Rik	-0.880979	3.0838	-3.50739	0.00335546	0.0194525	-2.2469
Sfi1	-0.852735	7.51831	-3.50732	0.00335598	0.0194525	-2.24705
Prss30	-1.15007	3.50468	-3.50668	0.0033603	0.0194671	-2.24832
Ambp	0.958567	7.55008	3.50587	0.00336577	0.0194884	-2.24993
Clk4	0.79716	7.14559	3.50551	0.00336823	0.0194922	-2.25065
Stard8	-1.02913	9.33246	-3.50391	0.00337908	0.0195446	-2.25383
Pak1ip1	0.761798	10.697	3.50312	0.00338446	0.0195597	-2.2554
Aldh18a1	1.26396	4.80553	3.50292	0.00338582	0.0195597	-2.25579
Uap1	1.01147	10.6138	3.50273	0.0033871	0.0195597	-2.25617
Slit3	0.867857	5.29416	3.49154	0.00346429	0.0199948	-2.27842
D18Ertd653e	-0.99343	4.08176	-3.48897	0.00348228	0.0200879	-2.28353
Slk	0.827328	7.4148	3.48704	0.00349581	0.0201517	-2.28736
1700113A16Rik	-0.908676	5.48003	-3.48667	0.00349844	0.0201517	-2.2881
Gosr2	0.987055	7.02303	3.4866	0.0034989	0.0201517	-2.28823
Dleu2	-0.774376	7.24339	-3.4855	0.00350671	0.0201859	-2.29043
Lmod3	-0.808306	5.39955	-3.48511	0.00350944	0.0201909	-2.2912
Olfr693	0.845796	4.97859	3.48433	0.00351493	0.0202118	-2.29274
Cebpg	0.962596	4.40488	3.48328	0.00352239	0.020244	-2.29484
Tmem30a	-0.731149	9.58454	-3.48043	0.00354266	0.0203496	-2.3005
Tars	0.770355	10.4863	3.47962	0.00354844	0.020372	-2.30211
Pigf	-0.724317	8.29565	-3.47909	0.00355226	0.0203832	-2.30317
Zfp551	-0.901473	5.04969	-3.47808	0.00355949	0.0204139	-2.30518
Snapc1	0.792461	7.64163	3.47605	0.00357402	0.0204864	-2.3092
Olfr1211	-0.779839	3.97062	-3.47253	0.00359949	0.0206215	-2.3162
Sesn1	0.84794	8.99664	3.47172	0.00360534	0.0206304	-2.3178
Nphp3	-0.880729	5.09452	-3.47167	0.00360568	0.0206304	-2.3179
AW554918	-0.950824	6.07895	-3.47107	0.00361008	0.0206304	-2.3191
Dis3	0.786149	7.35405	3.471	0.00361055	0.0206304	-2.31923
Card11	-0.86188	4.9056	-3.4708	0.00361207	0.0206304	-2.31964
Ppp1r14d	-0.791029	5.64771	-3.47066	0.00361305	0.0206304	-2.31991
Zfp566	-1.01113	5.11742	-3.47048	0.00361436	0.0206304	-2.32027
Mkrn1	0.844072	9.93293	3.47005	0.00361746	0.0206344	-2.32112
Hip1	-1.15298	3.97353	-3.46986	0.00361887	0.0206344	-2.3215
Gmcl1	-0.75814	8.93307	-3.46922	0.00362356	0.0206503	-2.32278
Tppp	-0.985933	3.32058	-3.46787	0.00363341	0.0206854	-2.32546
Arf2	1.20963	6.493	3.46785	0.00363353	0.0206854	-2.32549
2310067E19Rik	-0.825548	5.13999	-3.46663	0.0036425	0.0207085	-2.32792
Nr1h4	0.965064	12.0771	3.46628	0.00364509	0.0207085	-2.32862
Scaf11	0.819231	9.94771	3.46626	0.00364523	0.0207085	-2.32866
Ugt2a3	-0.837955	4.01259	-3.46622	0.00364548	0.0207085	-2.32873
Blcap	0.758748	10.8173	3.466	0.00364714	0.0207085	-2.32918
Itpr2	-0.871487	3.46193	-3.46507	0.00365393	0.0207362	-2.33101
Galnt12	-0.822569	6.10979	-3.46362	0.00366464	0.0207861	-2.3339
Nup98	0.801921	8.77814	3.46177	0.00367829	0.0208526	-2.33757
Tmem65	0.914118	8.65343	3.46136	0.00368136	0.0208591	-2.33839
1700110M21Rik	-0.913051	4.74337	-3.45817	0.00370512	0.0209828	-2.34474
Il24	-0.773656	3.44261	-3.45533	0.00372633	0.0210919	-2.35037
Gm14295	-0.911722	8.0567	-3.45499	0.00372889	0.0210954	-2.35105
Id4	-1.00038	8.06265	-3.4525	0.00374762	0.0211903	-2.35599
Raph1	0.829308	5.02257	3.45004	0.00376622	0.0212844	-2.36087
Surf4	0.713188	11.7536	3.44897	0.0037744	0.0213194	-2.36301
Sprr2k	-0.868769	8.70074	-3.44857	0.00377738	0.0213252	-2.36378
Serinc2	1.00492	9.26216	3.44613	0.00379603	0.0214193	-2.36864
1500010C09Rik	-0.997247	4.45596	-3.44558	0.00380025	0.021432	-2.36974
Gorasp2	0.792951	10.4997	3.44405	0.00381196	0.0214707	-2.37277
Cbfa2t3	-0.813155	7.14824	-3.44397	0.00381259	0.0214707	-2.37293
Mustn1	0.833268	5.55099	3.44391	0.00381306	0.0214707	-2.37305
Mlxip	0.901469	7.57628	3.44214	0.00382668	0.0215363	-2.37657
Glcci1	-0.790878	7.47234	-3.4402	0.00384166	0.021599	-2.38042
Fbf1	0.744729	7.57538	3.44018	0.00384181	0.021599	-2.38046
Klk7	-1.03145	3.90254	-3.43974	0.0038452	0.0216068	-2.38133
1700001O22Rik	-0.888567	3.70559	-3.4387	0.00385323	0.0216366	-2.38339
Cdc42se1	0.846217	11.6433	3.43836	0.00385588	0.0216366	-2.38406
Lpxn	0.857969	6.2577	3.43828	0.00385648	0.0216366	-2.38422
Spn-ps	-0.898246	4.49454	-3.43646	0.00387065	0.0217044	-2.38783
1810026B05Rik	0.812054	10.0303	3.43622	0.00387257	0.0217044	-2.38832
B230208H11Rik	1.3206	5.39353	3.43548	0.00387835	0.0217256	-2.38979
Creb1	-0.786479	6.37126	-3.4344	0.00388677	0.0217615	-2.39193
Gata4	-0.796863	4.00352	-3.43411	0.00388902	0.0217629	-2.3925
Npy	1.80665	5.61656	3.43171	0.00390789	0.0218572	-2.39727
Rbm18	0.98246	5.38241	3.43054	0.00391708	0.0218918	-2.39958
Tubb3	-0.809933	5.97627	-3.43041	0.00391813	0.0218918	-2.39985
Chrna4	-1.08157	5.15064	-3.42946	0.00392565	0.0219226	-2.40174
Fcgr1	1.51272	6.03124	3.42856	0.00393279	0.0219512	-2.40353
Gm14496	-0.777358	3.95369	-3.42776	0.00393913	0.0219653	-2.40512
Mettl3	-0.835738	8.00135	-3.42773	0.00393937	0.0219653	-2.40518
Las1l	0.757142	10.457	3.42721	0.00394351	0.021977	-2.40621
Actn4	0.798334	12.2557	3.42602	0.0039529	0.0220181	-2.40855
Noxo1	-0.927212	5.6638	-3.42569	0.00395558	0.0220217	-2.40922
Rab31	1.16221	7.17385	3.42308	0.00397641	0.0221263	-2.4144
9130016M20Rik	-0.786527	8.67871	-3.42145	0.0039895	0.0221878	-2.41764
Marcksl1	1.09672	8.14561	3.42112	0.00399215	0.0221911	-2.41829
Pax8	1.30798	8.1544	3.41882	0.00401065	0.0222825	-2.42285
Chst14	-0.993915	5.6552	-3.41774	0.00401942	0.0223198	-2.425
Surf6	0.939799	7.29909	3.41507	0.00404108	0.0224286	-2.43029
Myo1f	-1.04199	4.00063	-3.4148	0.00404328	0.0224293	-2.43083
Abhd13	1.21007	6.34924	3.41407	0.00404921	0.0224507	-2.43227
4632428N05Rik	-0.832102	5.41344	-3.41361	0.00405298	0.0224602	-2.43319
Stx3	1.10324	7.57562	3.41275	0.00406004	0.0224878	-2.4349
Gm9802	-0.719781	4.83308	-3.41207	0.00406558	0.022507	-2.43625
Inpp4a	-1.03366	3.90415	-3.41137	0.00407132	0.0225273	-2.43764
Aph1c	-0.878105	5.14507	-3.41035	0.0040797	0.0225621	-2.43966
Rnf103	0.833422	9.4685	3.40934	0.00408799	0.0225934	-2.44166
Cyp2j9	0.832689	8.96133	3.40915	0.00408953	0.0225934	-2.44203
Cpeb1	0.86414	6.78469	3.40686	0.0041085	0.0226867	-2.44659
Ttr	-0.933311	7.08762	-3.40552	0.00411961	0.022727	-2.44925
Ttc30b	-0.918848	6.50176	-3.40547	0.00412	0.022727	-2.44934
Trex1	1.0553	7.31396	3.40476	0.00412591	0.0227481	-2.45075
Kcnc3	-0.723029	5.46566	-3.40339	0.00413731	0.0227994	-2.45347
Ifna13	-0.742339	5.12267	-3.40298	0.0041407	0.0228064	-2.45428
Cobl	0.856284	9.46509	3.40229	0.00414651	0.0228269	-2.45566
Rundc3a	0.920196	7.92809	3.4018	0.00415053	0.0228374	-2.45661
Eif3d	0.814435	10.9691	3.4012	0.00415555	0.0228534	-2.4578
E130306D19Rik	-1.0456	4.99323	-3.4004	0.00416229	0.0228702	-2.4594
Gyltl1b	-0.988028	6.53021	-3.40034	0.00416282	0.0228702	-2.45952
Csnk1a1	0.842354	9.27778	3.39971	0.00416805	0.0228874	-2.46076
1700067P10Rik	-0.86532	2.73764	-3.39922	0.00417222	0.0228987	-2.46175
Trip13	-0.777924	3.64052	-3.39721	0.00418914	0.0229799	-2.46573
Tmem29	-0.728447	6.76956	-3.3949	0.00420866	0.0230753	-2.47031
Tmem86a	-1.38418	9.12896	-3.39329	0.00422235	0.0231326	-2.4735
Ttll1	-0.801723	6.38352	-3.39317	0.00422339	0.0231326	-2.47375
Matk	-0.881065	3.16642	-3.39266	0.00422768	0.0231445	-2.47475
Gm3893	1.17077	6.54557	3.39141	0.00423839	0.0231914	-2.47724
Faim3	-0.839764	4.35878	-3.38988	0.00425143	0.0232416	-2.48026
Krtap5-1	-0.703919	6.03723	-3.38983	0.00425185	0.0232416	-2.48036
Azin1	0.991359	8.90069	3.38954	0.00425438	0.0232437	-2.48094
Pola2	1.3706	5.42355	3.38865	0.004262	0.0232736	-2.4827
Ift80	-0.85682	6.7029	-3.38791	0.00426834	0.0232893	-2.48417
Optn	0.963522	6.74517	3.38776	0.00426963	0.0232893	-2.48447
Setd1a	0.828057	9.11507	3.38753	0.00427164	0.0232893	-2.48493
Wdr75	0.865352	8.70125	3.38731	0.00427347	0.0232893	-2.48535
Lcn6	-0.762514	3.57907	-3.38652	0.00428033	0.0233081	-2.48693
Bnc2	-1.21709	4.62139	-3.38641	0.00428122	0.0233081	-2.48713
Hmgcll1	-0.736787	3.65021	-3.38596	0.00428512	0.0233177	-2.48803
Polk	-1.07274	5.45057	-3.38524	0.00429139	0.0233293	-2.48947
Zfp11	-0.851874	5.11684	-3.38522	0.00429156	0.0233293	-2.48951
Jhdm1d	0.935006	3.82098	3.38244	0.00431561	0.0234483	-2.49501
Zfp33b	-0.966976	4.7314	-3.3801	0.004336	0.0235376	-2.49965
2610201A13Rik	0.824097	4.96763	3.38006	0.00433638	0.0235376	-2.49973
Fam110a	-1.3106	6.21746	-3.37962	0.00434021	0.0235466	-2.5006
[truncated: 8,846 more rows]
